# Supplementary material for: Effects of High-Fat Diet Induced Obesity and Fructooligosaccharide Supplementation on Cardiac Protein Expression
Source: Nutrients. 2020 Nov 5;12(11):3404. doi: 10.3390/nu12113404 (PMC7694524; doi:10.3390/nu12113404)
Supplement: Supplementary file 1 [file nutrients-12-03404-s001.zip]

Archive with 2 entries (2 files):
- Nutrients-965138 Suppl. Table1.xlsx
- Nutrients-965138 Suppl. Table2.docx
