# Supplementary material for: Effects of High-Fat Diet Induced Obesity and Fructooligosaccharide Supplementation on Cardiac Protein Expression
Source: Nutrients. 2020 Nov 5;12(11):3404. doi: 10.3390/nu12113404 (PMC7694524; doi:10.3390/nu12113404)
Supplement: Supplementary file 1 [file nutrients-12-03404-s001.zip › Nutrients-965138 Suppl. Table1.xlsx]

## Sheet: Sheet1
Supplementary Table 1. All Identified Proteins in Left Ventricular Tissue, as Viewed in Scaffold Q+
1501 proteins were identified (including 1 decoy protein) with at least 2 unique peptides
IDENTIFIED PROTEIN	ACCESSION NUMBER
2,4-dienoyl CoA reductase 1, mitochondrial, isoform CRA_a	EDL98478.1
ATP synthase F0 subunit 8 (mitochondrion)	ABG11852.1
ATP synthase alpha subunit precursor (EC 3.6.1.3), partial	AAA40784.1 (+1)
ATP synthase mitochondrial F1 complex assembly factor 2 (predicted), isoform CRA_c	EDM04646.1
ATP synthase subunit beta, mitochondrial precursor	NP_599191.1
ATP synthase, H+ transporting, mitochondrial F0 complex, subunit e, isoform CRA_b	EDL84008.1
ATP synthase, H+ transporting, mitochondrial F1 complex, O subunit, isoform CRA_b	EDM10743.1 (+1)
ATP synthase, H+ transporting, mitochondrial F1 complex, delta subunit, isoform CRA_b	EDL89324.1 (+1)
PREDICTED: ATP synthase F(0) complex subunit B1, mitochondrial	XP_003749420.1
PREDICTED: ATP synthase subunit gamma, mitochondrial isoform X2	XP_006254292.1
PREDICTED: ATP synthase subunit s, mitochondrial isoform X1	XP_006240238.1
PREDICTED: ATP synthase-coupling factor 6, mitochondrial isoform X1	XP_017453575.1
PREDICTED: glyceraldehyde-3-phosphate dehydrogenase isoform X1	XP_017447924.1
PREDICTED: glycerol-3-phosphate dehydrogenase [NAD(+)], cytoplasmic isoform X1	XP_006257438.1
PREDICTED: pyruvate dehydrogenase E1 component subunit beta, mitochondrial isoform X1	XP_006251816.1
PREDICTED: pyruvate dehydrogenase phosphatase regulatory subunit, mitochondrial isoform X1	XP_006255658.2
Phosphofructokinase, liver	AAH61791.1 (+2)
acetyl-Coenzyme A carboxylase 2	ABF48724.1 (+6)
dihydrolipoamide S-acetyltransferase (E2 component of pyruvate dehydrogenase complex)	EDL95470.1
glycerol-3-phosphate dehydrogenase 1-like protein	NP_001178814.1
glycerol-3-phosphate dehydrogenase 2, mitochondrial, isoform CRA_a	EDM00411.1 (+2)
mitochondrial trans-2-enoyl-CoA reductase, isoform CRA_b	EDL80610.1 (+1)
peroxisomal trans-2-enoyl-CoA reductase, isoform CRA_b	EDL75248.1
phosphofructokinase, muscle, isoform CRA_a	EDL87085.1
pyruvate dehydrogenase kinase kinase	AAA62851.1
pyruvate dehydrogenase kinase, isozyme 2	NP_110499.1
pyruvate dehydrogenase protein X component, mitochondrial	NP_001037707.1
2-methoxy-6-polyprenyl-1,4-benzoquinol methylase, mitochondrial precursor	NP_001034111.1
2-oxoglutarate carrier protein	prf||2116232A
3-2trans-enoyl-CoA isomerase	CAA43488.1 (+1)
3-hydroxy-3-methylglutaryl-Coenzyme A lyase, isoform CRA_a	EDL80779.1
3-hydroxyisobutyrate dehydrogenase, partial	AAA50312.1 (+1)
3alpha hydroxysteroid dehydrogenase	prf||2003374A
4-trimethylaminobutyraldehyde dehydrogenase	NP_071609.2
5'-AMP-activated protein kinase catalytic alpha-2 subunit	AAA85033.1 (+2)
5'-AMP-activated protein kinase subunit beta-1	NP_114182.1 (+1)
5'-AMP-activated protein kinase, gamma-1 subunit, partial	AAC52580.1 (+2)
5'-nucleotidase precursor (EC 3.1.3.5)	AAA40621.1 (+1)
6-phosphogluconolactonase (predicted), isoform CRA_a	EDL90770.1 (+2)
14-3-3 zeta isoform	AAA80544.1 (+1)
60S ribosomal protein L3-like	NP_001178518.1
60S ribosomal protein L11	NP_001020910.1 (+1)
107 kDa sialoglycoprotein, partial	CAA32873.1 (+1)
150 kDa oxygen regulated protein	AAB05672.1
270 kDa ankyrin G isoform, partial	AAC78143.1
ABC50, partial	AAG23960.1
ADP-ribosylation factor-like 6 interacting protein 5, isoform CRA_a	EDL91425.1
ADP-ribosylation factor-like protein 3	AAA50861.1 (+1)
ADP-ribosylhydrolase like 2 (predicted)	EDL80454.1
AFG3-like protein 2	NP_001128336.1
AHNAK 1, partial	ABB00053.1
AP-2 complex subunit mu	NP_446289.1 (+1)
ARP1 actin-related protein 1 homolog A (yeast) (predicted), isoform CRA_a	EDL94348.1 (+1)
ARP2 actin-related protein 2 homolog (yeast), isoform CRA_b	EDL97931.1
ARP10 actin-related protein 10 homolog (S. cerevisiae)	EDM03559.1
ATP-binding cassette sub-family B member 7, mitochondrial	NP_997683.1
ATP-binding cassette, sub-family B (MDR/TAP), member 8, isoform CRA_a	EDL99373.1 (+1)
ATP-dependent RNA helicase SUPV3L1, mitochondrial precursor	NP_001012480.1
ATPase family, AAA domain containing 3A	EDL81320.1
ATPase, H transporting, lysosomal V1 subunit B2, isoform CRA_a	EDL84666.1
ATPase, H+ transporting, V1 subunit E isoform 1, isoform CRA_a	EDM02027.1 (+1)
ATPase, Na+/K+ transporting, beta 1 polypeptide, isoform CRA_e	EDM09353.1
ATPase, Na+/K+ transporting, beta 3 polypeptide, isoform CRA_c	EDL77500.1
Ab1-205	AAP92551.1
Ab2-371	AAP92612.1
Abhd10 protein, partial	AAH88235.1 (+3)
Abhydrolase domain containing 14b	AAH76385.1 (+8)
Ac2-125	AAP86267.1 (+3)
Ac1002	AAP78744.1
Acidic (leucine-rich) nuclear phosphoprotein 32 family, member A	AAH87686.1 (+1)
Acyl-Coenzyme A binding domain containing 3	AAH83877.1 (+1)
AlF-C1	BAA32032.1 (+3)
Aldh4a1 protein, partial	AAI68153.1 (+1)
Arg/Abl-interacting protein ArgBP2, isoform CRA_c	EDL78862.1
Arpc5l protein, partial	AAI27446.1 (+2)
Bat1	AAL98920.1 (+1)
Branched chain keto acid dehydrogenase E1, beta polypeptide	AAI58862.1 (+1)
C3 and PZP-like, alpha-2-macroglobulin domain containing 8 precursor	NP_001258305.1
CD1 antigen	BAA82323.1 (+2)
CD34 antigen (predicted)	EDL95047.1 (+1)
CD48 antigen	EDL94663.1
CD99, partial	AAP91689.1 (+2)
CDP-diacylglycerol synthase (phosphatidate cytidylyltransferase) 2	EDL80261.1 (+1)
COP9 (constitutive photomorphogenic) homolog, subunit 4 (Arabidopsis thaliana), isoform CRA_b	EDL99564.1
COP9 (constitutive photomorphogenic) homolog, subunit 5 (Arabidopsis thaliana)	EDM11550.1
COP9 (constitutive photomorphogenic) homolog, subunit 6 (Arabidopsis thaliana) (predicted), isoform CRA_a	EDL83891.1
COP9 constitutive photomorphogenic homolog subunit 8 (Arabidopsis)	AAH63182.1 (+4)
COQ7	AAB51656.1 (+4)
CaBP1, partial	CAA55891.1 (+2)
Caprin1 protein, partial	AAH87123.1 (+5)
Carboxylesterase 3	AAH61789.1 (+1)
Cc1-8	AAP92642.1
Cc2-27	AAP92648.1
Cell division cycle 37 homolog (S. cerevisiae)	AAH61720.1 (+1)
Chain A, Crystal Structure Analysis Of The Sodium-Bound Annexin A4 At 1.34 A Resolution	pdb|2ZHJ|A
Chain A, Crystal Structure Of Rat Angiotensinogen In C2 Space Group	pdb|2WXZ|A
Chain A, Crystal Structures Of Class Mu Chimeric Gst Isoenzymes M1-2 And M2-1	pdb|1B4P|A
Chain A, Structure Of Corticosteroid-binding Globulin In Complex With Cortisol	pdb|2V95|A
Chain A, Structure Of M-Calpain In Complex With Calpastatin	pdb|3BOW|A
Chain A, The Crystal Structure Determination Of Rat (rattus Norvegicus) Hemoglobin	pdb|3DHT|A
Chain A, The Three-Dimensional Structure Of Asn102 Mutant Of Trypsin. Role Of Asp102 In Serine Protease Catalysis	pdb|2TRM|A
Chain B, Crystal Structure Of A Mammalian 2-Cys Peroxiredoxin, Hbp23.	pdb|1QQ2|B
Chain B, Crystal Structure Of A Mu-Like Calpain	pdb|1QXP|B
Chain B, Crystal Structure Of Rattus Norvegicus VisfatinPBEFNAMPT In Complex With An Fk866-Based Inhibitor	pdb|3G8E|B
Chain B, Crystal Structures Of Recombinant Rat Cathepsin B And A Cathepsin B-Inhibitor Complex: Implications For Structure- Based Inhibitor Design	pdb|1CTE|B
Chain B, Nuclear Transport Factor 2 (Ntf2) E42k Mutant	pdb|1AR0|B
Chain B, The Crystal Structure Determination Of Rat (rattus Norvegicus) Hemoglobin	pdb|3DHT|B
Chain D, Crystal Structure Of The Rat Calcineurin	pdb|4IL1|D
Chain F, Enoyl-Coa Hydratase Complexed With Octanoyl-Coa	pdb|2DUB|F
Clu protein	AAH61534.1 (+2)
Clybl protein, partial	AAH88243.1 (+1)
Complement factor B	AAH87089.1 (+2)
Copa protein	AAI69090.1 (+1)
Coq3 protein, partial	AAH81811.1 (+3)
Coq9 protein, partial	AAI04703.1 (+1)
Cox15 protein	AAI01930.1 (+1)
Cu, Zn superoxide dismutase (EC 1.15.1.1)	AAA42160.1 (+3)
D-beta-hydroxybutyrate dehydrogenase	AAB59684.1 (+2)
DEAD (Asp-Glu-Ala-Asp) box polypeptide 1, isoform CRA_a	EDM03114.1
DEAD (Asp-Glu-Ala-Asp) box polypeptide 5, partial	ACI04543.1 (+1)
DNA-directed polymerase delta interacting protein 2	ACN54045.1
DnaJ (Hsp40) homolog, subfamily A, member 2, isoform CRA_b	EDL87492.1
DnaJ (Hsp40) homolog, subfamily C, member 11 (predicted)	EDL81208.1
Dusp3 protein	AAI69043.1 (+3)
E-tropomodulin	AAC52855.1 (+1)
EH-domain containing 2	EDM08346.1
EH-domain containing 4	EDL79933.1
EIF2S3Y	JAC06680.1
ES1 protein homolog, mitochondrial precursor	NP_001004225.1
Ehd1 protein, partial	AAI60908.1 (+1)
F-box protein 6	AAH63148.1 (+1)
FK506 binding protein 4	EDM01775.1
FUN14 domain containing 1, isoform CRA_b	EDL97675.1
FUN14 domain-containing protein 2	NP_001129229.1 (+1)
Fas (TNFRSF6)-associated via death domain	EDM12244.1
Fkbp3 protein, partial	AAI68873.1 (+1)
G protein pathway suppressor 1	AAH61746.1 (+8)
G-rich sequence factor 1	NP_001094360.1 (+2)
GDP dissociation inhibitor 2	EDL78588.1
GMP reductase 1	NP_476536.1
GNAS isoform XLas	NP_068617.6
Gpc1 protein	AAH61572.1
GrpE-like 1, mitochondrial	EDM00047.1 (+1)
H1 histone family, member 4	EDL86579.1
HD domain containing 3 (predicted), isoform CRA_b	EDM08633.1 (+1)
HLA-B associated transcript 5, isoform CRA_b	EDL83512.1 (+2)
Hagh protein, partial	AAH97301.1 (+1)
Heat shock protein 90kDa alpha (cytosolic), class B member 1	AAH82009.1 (+1)
Hnrph1 protein	AAI29088.1 (+1)
Hsc70-ps1	CAA49670.1
III beta-3 globin	CAA47876.1
IQ motif containing GTPase activating protein 1 (predicted), isoform CRA_b	EDM08655.1
Igh-6 protein	AAH92586.1
Keratin 5	AAH62086.1
L-2-hydroxyglutarate dehydrogenase (predicted)	EDM03526.1
L-3-hydroxyacyl-Coenzyme A dehydrogenase, short chain, isoform CRA_a	EDL82212.1
L-iditol 2-dehydrogenase	CAA52670.1
L-lactate dehydrogenase A chain	NP_058721.1 (+1)
LIM and calponin homology domains-containing protein 1	NP_001178607.1 (+2)
LIM and cysteine-rich domains protein 1	NP_001008562.1
LOC367586 protein	AAH88423.1
LRP16 protein	EDM12664.1 (+3)
LRRGT00046	AAQ96259.1
LRRGT00052	AAQ96265.1
LRRGT00057	AAQ96270.1
M4 protein, partial	AAA83442.2 (+4)
MAP2K4delta	AGO65350.1 (+1)
MG-160	AAB03365.1 (+1)
MHC class I RT1.Ab heavy chain precursor	AAC52550.1 (+1)
MHC class II region expressed gene KE2, isoform CRA_a	EDL96847.1
MICOS complex subunit MIC26	NP_001186107.1 (+1)
Maoa protein, partial	AAI66508.1
Methionyl aminopeptidase 2	AAH91150.1 (+2)
Mrps9 protein, partial	AAH88242.1 (+1)
Mtx1 protein, partial	AAH99090.1 (+1)
N(G),N(G)-dimethylarginine dimethylaminohydrolase 2	NP_001159408.1
N-acetylneuraminic acid synthase (sialic acid synthase) (predicted), isoform CRA_a	EDL98842.1
N-ethylmaleimide sensitive fusion protein attachment protein alpha, isoform CRA_a	EDM08339.1 (+1)
N-ethylmaleimide sensitive fusion protein, isoform CRA_a	EDM06287.1 (+2)
N-lysine methyltransferase SMYD2	NP_996733.1
N-myristoyltransferase 1, isoform CRA_b	EDM06248.1
NADH dehydrogenase (ubiquinone) 1 alpha subcomplex 5, isoform CRA_a	EDM15169.1
NADH dehydrogenase (ubiquinone) 1 alpha subcomplex 11	EDL83610.1
NADH dehydrogenase (ubiquinone) 1 alpha subcomplex, 2 (predicted)	EDL76311.1
NADH dehydrogenase (ubiquinone) 1 alpha subcomplex, 6 (B14) (predicted)	EDM15653.1
NADH dehydrogenase (ubiquinone) 1 alpha subcomplex, 12 (predicted), isoform CRA_b	EDM16886.1
NADH dehydrogenase (ubiquinone) 1 beta subcomplex 8 (predicted), isoform CRA_a	EDL94287.1
NADH dehydrogenase (ubiquinone) 1 beta subcomplex, 5 (predicted), isoform CRA_b	EDM01206.1
NADH dehydrogenase (ubiquinone) 1 beta subcomplex, 6 (predicted)	EDL98633.1
NADH dehydrogenase (ubiquinone) 1 beta subcomplex, 7 (predicted)	EDL92270.1
NADH dehydrogenase (ubiquinone) 1 beta subcomplex, 9 (predicted)	EDM16208.1
NADH dehydrogenase (ubiquinone) 1 beta subcomplex, 11 (predicted)	EDL97698.1
NADH dehydrogenase (ubiquinone) 1, subcomplex unknown, 2, isoform CRA_a	EDM18488.1
NADH dehydrogenase (ubiquinone) Fe-S protein 1, isoform CRA_a	EDL98904.1
NADH dehydrogenase (ubiquinone) Fe-S protein 3 (predicted), isoform CRA_b	EDL79488.1 (+1)
NADH dehydrogenase (ubiquinone) Fe-S protein 4, 18kDa (NADH-coenzyme Q reductase), isoform CRA_a	EDM10379.1
NADH dehydrogenase (ubiquinone) flavoprotein 1, isoform CRA_a	EDM12343.1
NADH dehydrogenase (ubiquinone) flavoprotein 2, isoform CRA_a	EDL91794.1
NADH dehydrogenase (ubiquinone) flavoprotein 3-like, isoform CRA_b	EDL97016.1
NADH dehydrogenase [ubiquinone] 1 beta subcomplex subunit 4	NP_001032415.1
NADH dehydrogenase subunit 1 (mitochondrion)	ABG11857.1 (+2)
NADH dehydrogenase subunit 2 (mitochondrion)	ABG11884.1
NADH dehydrogenase subunit 5 (mitochondrion)	ABG11888.1
NADP-dependent malic enzyme, mitochondrial	NP_001101961.2
NADPH-cytochrome P-450 oxidoreductase	AAA41683.1 (+9)
NDRG1 related protein NDRG2b1	CAD19999.1 (+3)
NMDA receptor-regulated gene 1 (predicted), isoform CRA_b	EDM14985.1
NSFL1 (p97) cofactor (p47), isoform CRA_b	EDL86122.1 (+1)
Na+/Ca2+-exchanging protein precursor	AAD23388.1 (+1)
Ndufa9 protein, partial	AAH91192.1 (+2)
P55	EDM17118.1 (+1)
PDGF associated protein	AAC52531.1 (+1)
PDZ and LIM domain 1 (elfin), isoform CRA_a	EDL94180.1
PDZ and LIM domain 3, isoform CRA_b	EDL78865.1
PREDICTED: 2-oxoglutarate dehydrogenase, mitochondrial isoform X4	XP_017460323.1
PREDICTED: 3'(2'),5'-bisphosphate nucleotidase 1 isoform X2	XP_006250493.1
PREDICTED: 3-hydroxyisobutyryl-CoA hydrolase, mitochondrial isoform X1	XP_006244957.1
PREDICTED: 3-oxoacyl-[acyl-carrier-protein] synthase, mitochondrial isoform X1	XP_006251773.1
PREDICTED: 5-oxoprolinase isoform X1	XP_006241833.1 (+1)
PREDICTED: 14-3-3 protein gamma isoform X1	XP_006249246.2
PREDICTED: 26S proteasome non-ATPase regulatory subunit 5 isoform X1	XP_006234032.1
PREDICTED: 39S ribosomal protein L1, mitochondrial isoform X1	XP_003750557.1
PREDICTED: 39S ribosomal protein L28, mitochondrial	XP_573060.3
PREDICTED: 39S ribosomal protein L39, mitochondrial isoform X1	XP_008766826.1
PREDICTED: 40S ribosomal protein S6	XP_003750019.1
PREDICTED: 40S ribosomal protein S18	XP_002727879.1
PREDICTED: 40S ribosomal protein S19	XP_017445502.1
PREDICTED: 60S acidic ribosomal protein P1 isoform X2	XP_017456175.1
PREDICTED: 60S acidic ribosomal protein P2	XP_008772967.1
PREDICTED: 60S ribosomal protein L12	XP_006256697.1
PREDICTED: 60S ribosomal protein L22	XP_003753964.1
PREDICTED: A-kinase anchor protein 1, mitochondrial isoform X1	XP_008766152.1
PREDICTED: ADP-ribosylation factor 1 isoform X2	XP_006246587.1 (+1)
PREDICTED: ADP-ribosylation factor-binding protein GGA1 isoform X1	XP_008763901.1 (+1)
PREDICTED: ATP-binding cassette sub-family A member 8-A isoform X1	XP_006247673.1
PREDICTED: ATP-dependent Clp protease proteolytic subunit, mitochondrial	XP_217313.6
PREDICTED: ATP-dependent RNA helicase DDX3X isoform X1	XP_006256715.1
PREDICTED: ATPase ASNA1 isoform X1	XP_008770591.1
PREDICTED: ATPase family AAA domain-containing protein 1 isoform X1	XP_017444794.1
PREDICTED: B-cell receptor-associated protein 31 isoform X1	XP_006229619.1
PREDICTED: BTB/POZ domain-containing protein KCTD12	XP_006252482.1 (+2)
PREDICTED: C-terminal-binding protein 1 isoform X1	XP_006251287.1 (+8)
PREDICTED: CAP-Gly domain-containing linker protein 1 isoform X2	XP_008767473.1 (+2)
PREDICTED: CCA tRNA nucleotidyltransferase 1, mitochondrial isoform X1	XP_008761415.1
PREDICTED: CDGSH iron-sulfur domain-containing protein 3, mitochondrial isoform X1	XP_006247331.1
PREDICTED: D-2-hydroxyglutarate dehydrogenase, mitochondrial isoform X1	XP_006245582.1 (+1)
PREDICTED: DNA damage-binding protein 1 isoform X1	XP_006231133.1
PREDICTED: E3 ubiquitin-protein ligase ARIH2 isoform X3	XP_006243849.1 (+5)
PREDICTED: FYVE and coiled-coil domain-containing protein 1 isoform X1	XP_017451091.1
PREDICTED: GTP-binding nuclear protein Ran isoform X1	XP_006249347.1
PREDICTED: GTP-binding protein SAR1a isoform X1	XP_006256513.1
PREDICTED: LIM and senescent cell antigen-like-containing domain protein 1 isoform X4	XP_006256449.1
PREDICTED: LIM domain-binding protein 3 isoform X3	XP_006252702.2 (+1)
PREDICTED: LIM domain-binding protein 3 isoform X4	XP_006252703.2 (+1)
PREDICTED: LOW QUALITY PROTEIN: 60S ribosomal protein L7a-like	XP_017460457.1
PREDICTED: LOW QUALITY PROTEIN: isoleucine--tRNA ligase, mitochondrial isoform X1	XP_017454497.1
PREDICTED: LOW QUALITY PROTEIN: titin isoform X1	XP_017447817.1
PREDICTED: MICOS complex subunit MIC27 isoform X1	XP_006257253.1
PREDICTED: MICOS complex subunit Mic60 isoform X14	XP_008761212.1
PREDICTED: NAD(P) transhydrogenase, mitochondrial isoform X1	XP_008758996.1
PREDICTED: NAD(P)H-hydrate epimerase isoform X1	XP_006232671.1
PREDICTED: NAD-dependent protein deacylase sirtuin-5, mitochondrial isoform X1	XP_017456010.1
PREDICTED: NADH dehydrogenase [ubiquinone] 1 alpha subcomplex subunit 3	XP_003749429.1
PREDICTED: NADH dehydrogenase [ubiquinone] 1 alpha subcomplex subunit 8 isoform X1	XP_008759963.1
PREDICTED: NADH dehydrogenase [ubiquinone] iron-sulfur protein 2, mitochondrial isoform X1	XP_003751325.1
PREDICTED: NADH dehydrogenase [ubiquinone] iron-sulfur protein 6, mitochondrial	XP_003748730.1
PREDICTED: NADH dehydrogenase [ubiquinone] iron-sulfur protein 7, mitochondrial isoform X1	XP_006241034.1
PREDICTED: NADH dehydrogenase [ubiquinone] iron-sulfur protein 8, mitochondrial isoform X1	XP_017444503.1
PREDICTED: OCIA domain-containing protein 1 isoform X1	XP_006250956.1
PREDICTED: PDZ and LIM domain protein 5 isoform X5	XP_006233471.1
PREDICTED: RNA-binding protein with multiple splicing isoform X1	XP_006253300.1
PREDICTED: TAR DNA-binding protein 43 isoform X2	XP_008762456.1
PREDICTED: TBC1 domain family member 4 isoform X7	XP_003752885.1 (+2)
PREDICTED: TOM1-like protein 2 isoform X3	XP_006246568.1 (+2)
PREDICTED: UPF0317 protein C14orf159 homolog, mitochondrial isoform X1	XP_006240501.1 (+2)
PREDICTED: V-type proton ATPase catalytic subunit A isoform X1	XP_006248411.1
PREDICTED: V-type proton ATPase subunit H isoform X1	XP_006237864.1 (+2)
PREDICTED: actin-related protein 2/3 complex subunit 2 isoform X1	XP_006245228.1
PREDICTED: acyl carrier protein, mitochondrial isoform X1	XP_017444480.1
PREDICTED: acyl-CoA synthetase family member 3, mitochondrial isoform X1	XP_574249.5
PREDICTED: acylglycerol kinase, mitochondrial isoform X1	XP_006236425.1 (+1)
PREDICTED: acylphosphatase-1 isoform X2	XP_006240370.1 (+1)
PREDICTED: adenylate kinase 4, mitochondrial isoform X1	XP_017448685.1
PREDICTED: adenylosuccinate synthetase isozyme 1	XP_003750285.1
PREDICTED: adenylyl cyclase-associated protein 2 isoform X1	XP_006253816.1
PREDICTED: alanine--glyoxylate aminotransferase 2-like 2 isoform X1	XP_008765869.1 (+4)
PREDICTED: alanine--tRNA ligase, cytoplasmic isoform X1	XP_006255645.1
PREDICTED: alpha-sarcoglycan isoform X1	XP_006247253.1 (+1)
PREDICTED: aminopeptidase B isoform X1	XP_017454430.1
PREDICTED: annexin A1 isoform X1	XP_008758517.1
PREDICTED: annexin A6 isoform X1	XP_017453031.1
PREDICTED: apolipoprotein C-I	XP_017445495.1
PREDICTED: armadillo repeat-containing protein 1 isoform X1	XP_008759086.1
PREDICTED: aspartyl/asparaginyl beta-hydroxylase isoform X18	XP_008774116.1
PREDICTED: atypical kinase ADCK3, mitochondrial isoform X1	XP_006250449.1
PREDICTED: band 4.1-like protein 2 isoform X1	XP_017445336.1 (+5)
PREDICTED: basement membrane-specific heparan sulfate proteoglycan core protein isoform X1	XP_017449340.1 (+3)
PREDICTED: bcl-2-like protein 13 isoform X1	XP_006237310.1
PREDICTED: beta-1-syntrophin isoform X1	XP_017450243.1
PREDICTED: beta-enolase isoform X1	XP_006246662.1
PREDICTED: bolA-like protein 2	XP_002728851.1
PREDICTED: cAMP-dependent protein kinase catalytic subunit beta isoform X3	XP_006233515.1
PREDICTED: cAMP-dependent protein kinase type I-alpha regulatory subunit isoform X1	XP_017452536.1
PREDICTED: calcium-binding mitochondrial carrier protein Aralar1 isoform X1	XP_008760194.1 (+1)
PREDICTED: calcium-binding mitochondrial carrier protein Aralar2 isoform X1	XP_008760961.1 (+1)
PREDICTED: calcium/calmodulin-dependent protein kinase type II subunit delta isoform X2	XP_008759674.1 (+7)
PREDICTED: calnexin isoform X1	XP_008765902.1
PREDICTED: calpain small subunit 1	XP_017445520.1
PREDICTED: carbonic anhydrase 1 isoform X1	XP_008759064.1
PREDICTED: carbonyl reductase [NADPH] 1	XP_006248171.1
PREDICTED: carboxymethylenebutenolidase homolog isoform X1	XP_006232159.1
PREDICTED: catenin alpha-1 isoform X1	XP_017456453.1
PREDICTED: cell division control protein 42 homolog isoform X1	XP_008762508.1
PREDICTED: choline transporter-like protein 2 isoform X1	XP_006242711.1 (+1)
PREDICTED: coatomer subunit beta isoform X1	XP_008757883.1
PREDICTED: cob(I)yrinic acid a,c-diamide adenosyltransferase, mitochondrial	XP_003751249.1
PREDICTED: coenzyme Q-binding protein COQ10 homolog A, mitochondrial isoform X1	XP_006240821.1
PREDICTED: cofilin-2 isoform X1	XP_006240166.1
PREDICTED: complement factor I isoform X1	XP_008759748.1
PREDICTED: conserved oligomeric Golgi complex subunit 5 isoform X3	XP_006225802.1
PREDICTED: copine-3 isoform X1	XP_006237994.1
PREDICTED: coronin-1C isoform X1	XP_017453935.1
PREDICTED: cysteine and glycine-rich protein 3 isoform X1	XP_006229299.1
PREDICTED: cytochrome b-c1 complex subunit 8 isoform X1	XP_006246378.1
PREDICTED: cytochrome c oxidase subunit 6B1 isoform X1	XP_006228857.1
PREDICTED: cytochrome c oxidase subunit 7A2 like isoform X1	XP_006239742.1
PREDICTED: cytochrome c, somatic	XP_003751847.1
PREDICTED: cytoskeleton-associated protein 4 isoform X1	XP_008763467.1
PREDICTED: cytosolic 5'-nucleotidase 3A isoform X2	XP_006236614.1
PREDICTED: cytosolic non-specific dipeptidase isoform X1	XP_006255061.1
PREDICTED: cytosolic purine 5'-nucleotidase isoform X2	XP_003753467.1 (+4)
PREDICTED: delta-aminolevulinic acid dehydratase isoform X1	XP_006238297.1
PREDICTED: density-regulated protein isoform X1	XP_008767482.1
PREDICTED: dihydrolipoyllysine-residue succinyltransferase component of 2-oxoglutarate dehydrogenase complex, mitochondrial isoform X1	XP_006240368.1
PREDICTED: dnaJ homolog subfamily B member 4 isoform X1	XP_008759772.1
PREDICTED: dual specificity mitogen-activated protein kinase kinase 3-like	XP_017453131.1
PREDICTED: dynamin-1-like protein isoform X1	XP_008767062.1 (+1)
PREDICTED: dynamin-like 120 kDa protein, mitochondrial isoform X1	XP_006248559.1 (+1)
PREDICTED: dysferlin isoform X4	XP_006236820.1 (+6)
PREDICTED: dystrobrevin alpha isoform X10	XP_006222579.1
PREDICTED: dystrophin isoform X4	XP_017457399.1
PREDICTED: ecto-ADP-ribosyltransferase 3 isoform X1	XP_006250789.2
PREDICTED: erlin-2 isoform X1	XP_008769546.1
PREDICTED: ethanolamine-phosphate cytidylyltransferase isoform X1	XP_006247997.1
PREDICTED: eukaryotic translation initiation factor 4 gamma 1 isoform X4	XP_006248647.1 (+4)
PREDICTED: eukaryotic translation initiation factor 4E isoform X1	XP_008759710.1 (+1)
PREDICTED: eukaryotic translation initiation factor 5-like isoform X2	XP_017457955.1
PREDICTED: eukaryotic translation initiation factor 5A-1 isoform X1	XP_006246700.1
PREDICTED: exportin-2 isoform X1	XP_006235710.1
PREDICTED: fibrinogen alpha chain isoform X1	XP_006232594.1
PREDICTED: fibroblast growth factor 1 isoform X1	XP_006254714.1
PREDICTED: four and a half LIM domains protein 2 isoform X1	XP_017452106.1
PREDICTED: fructosamine-3-kinase isoform X1	XP_006247969.1
PREDICTED: fructose-bisphosphate aldolase A isoform X2	XP_006230273.1 (+1)
PREDICTED: gamma-enolase	XP_006244698.1
PREDICTED: geranylgeranyl transferase type-2 subunit alpha isoform X1	XP_006252072.1 (+1)
PREDICTED: glutamyl-tRNA(Gln) amidotransferase subunit A, mitochondrial isoform X1	XP_006256650.1
PREDICTED: glutathione S-transferase Mu 3	XP_017446822.1
PREDICTED: glutathione S-transferase alpha-3	XP_017452251.1
PREDICTED: glycogen debranching enzyme isoform X1	XP_006233291.1
PREDICTED: glycogen phosphorylase, brain form isoform X1	XP_017446988.1
PREDICTED: glypican-4 isoform X1	XP_006257642.1
PREDICTED: guanine nucleotide-binding protein G(I)/G(S)/G(T) subunit beta-1 isoform X1	XP_017448638.1 (+2)
PREDICTED: guanine nucleotide-binding protein G(i) subunit alpha-2 isoform X1	XP_006243920.1
PREDICTED: guanine nucleotide-binding protein G(o) subunit alpha isoform X1	XP_008770543.1
PREDICTED: guanylate-binding protein 1	XP_006224340.1 (+1)
PREDICTED: heat shock 70 kDa protein 12B isoform X1	XP_006235090.1
PREDICTED: heat shock protein HSP 90-alpha	XP_008763191.1
PREDICTED: hemoglobin subunit beta-2 isoform X2	XP_017458001.1
PREDICTED: heterogeneous nuclear ribonucleoprotein A3 isoform X1	XP_008760134.1
PREDICTED: heterogeneous nuclear ribonucleoprotein C isoform X3	XP_008768733.1 (+1)
PREDICTED: heterogeneous nuclear ribonucleoprotein K isoform X2	XP_006253616.1
PREDICTED: heterogeneous nuclear ribonucleoprotein Q isoform X1	XP_006243575.1
PREDICTED: holocytochrome c synthase isoform X1	XP_006256896.1
PREDICTED: hypoxanthine-guanine phosphoribosyltransferase	XP_008771881.1
PREDICTED: importin-5	XP_017455419.1
PREDICTED: integrin beta-1 isoform X1	XP_006255886.1
PREDICTED: isobutyryl-CoA dehydrogenase, mitochondrial isoform X2	XP_003754442.1
PREDICTED: isochorismatase domain-containing protein 2A	XP_003748808.1
PREDICTED: isocitrate dehydrogenase [NADP] cytoplasmic isoform X1	XP_008765298.1
PREDICTED: isocitrate dehydrogenase [NAD] subunit gamma 1, mitochondrial isoform X1	XP_006229613.1
PREDICTED: isoleucine--tRNA ligase, cytoplasmic isoform X1	XP_008769755.1
PREDICTED: junction plakoglobin isoform X1	XP_017453037.1
PREDICTED: junctophilin-2 isoform X1	XP_006235588.1
PREDICTED: kinectin isoform X1	XP_006251880.1 (+3)
PREDICTED: laminin subunit beta-1 isoform X1	XP_003750185.1 (+1)
PREDICTED: lipoma-preferred partner homolog isoform X3	XP_006248569.1 (+2)
PREDICTED: liprin-beta-1 isoform X1	XP_008761604.1
PREDICTED: long-chain fatty acid transport protein 1 isoform X2	XP_006253015.1 (+2)
PREDICTED: long-chain-fatty-acid--CoA ligase 1 isoform X1	XP_008769476.1
PREDICTED: melanoma inhibitory activity protein 3 isoform X2	XP_001064186.2
PREDICTED: methylglutaconyl-CoA hydratase, mitochondrial isoform X1	XP_006253736.1
PREDICTED: methylmalonyl-CoA mutase, mitochondrial	XP_001067239.4
PREDICTED: methylthioribulose-1-phosphate dehydratase isoform X1	XP_006234700.1
PREDICTED: microsomal glutathione S-transferase 3 isoform X1	XP_006250271.1
PREDICTED: microtubule-associated protein 4 isoform X1	XP_006243875.1 (+4)
PREDICTED: microtubule-associated protein RP/EB family member 1 isoform X1	XP_006235357.1
PREDICTED: microtubule-associated protein tau isoform X13	XP_008766504.1
PREDICTED: mimitin, mitochondrial	XP_001073799.1
PREDICTED: mitochondrial antiviral-signaling protein isoform X1	XP_008760401.1
PREDICTED: mitochondrial chaperone BCS1 isoform X1	XP_017451860.1
PREDICTED: mitochondrial coenzyme A transporter SLC25A42 isoform X2	XP_006253013.1
PREDICTED: mitochondrial import inner membrane translocase subunit TIM50	XP_003748854.1
PREDICTED: mitochondrial import inner membrane translocase subunit Tim10 isoform X1	XP_006234536.1
PREDICTED: mitochondrial intermembrane space import and assembly protein 40	XP_003749131.1
PREDICTED: mitogen-activated protein kinase 1 isoform X1	XP_008767070.1 (+12)
PREDICTED: monocarboxylate transporter 1 isoform X1	XP_017446125.1
PREDICTED: monoglyceride lipase isoform X1	XP_008761275.1
PREDICTED: mth938 domain-containing protein isoform X1	XP_017444863.1
PREDICTED: multifunctional protein ADE2 isoform X1	XP_006250916.1
PREDICTED: multimerin-2 isoform X1	XP_003751598.3
PREDICTED: murinoglobulin-1 isoform X1	XP_006237344.1
PREDICTED: muscular LMNA-interacting protein isoform X11	XP_017459170.1
PREDICTED: myomesin-2 isoform X1	XP_017455650.1
PREDICTED: myomesin-3 isoform X1	XP_006239340.1 (+1)
PREDICTED: myosin light chain 3 isoform X1	XP_006243979.3
PREDICTED: myosin regulatory light polypeptide 9 isoform X1	XP_006235464.1
PREDICTED: myosin-7 isoform X2	XP_006252013.1 (+1)
PREDICTED: myosin-11 isoform X2	XP_017452487.1 (+1)
PREDICTED: myosin-binding protein C, cardiac-type isoform X1	XP_006234566.1
PREDICTED: myozenin-2 isoform X1	XP_006233326.1
PREDICTED: nardilysin isoform X1	XP_006238561.1
PREDICTED: neuroblast differentiation-associated protein AHNAK isoform X1	XP_017444240.1 (+4)
PREDICTED: neutral alpha-glucosidase AB isoform X1	XP_006231038.1 (+1)
PREDICTED: nidogen-1 isoform X1	XP_213954.4
PREDICTED: non-muscle caldesmon isoform X1	XP_006236322.2 (+1)
PREDICTED: nucleobindin-1 isoform X3	XP_006229226.1
PREDICTED: nucleoside diphosphate-linked moiety X motif 8 isoform X2	XP_003753422.1 (+1)
PREDICTED: nucleosome assembly protein 1-like 4 isoform X1	XP_006230886.1 (+1)
PREDICTED: obscurin isoform X2	XP_017459445.1
PREDICTED: oxysterol-binding protein 1 isoform X1	XP_006231152.1
PREDICTED: peptide deformylase, mitochondrial	XP_001073696.3
PREDICTED: peptidyl-prolyl cis-trans isomerase A	XP_006250863.1
PREDICTED: perilipin-3	XP_236783.4
PREDICTED: perilipin-4 isoform X2	XP_006244436.1 (+1)
PREDICTED: peroxiredoxin-2 isoform X1	XP_006255306.1
PREDICTED: phosphoglucomutase-2 isoform X1	XP_006251058.1
PREDICTED: plasma protease C1 inhibitor isoform X1	XP_006234509.1
PREDICTED: plasminogen activator inhibitor 1 RNA-binding protein isoform X1	XP_006236678.1 (+1)
PREDICTED: plastin-2 isoform X1	XP_006252380.1
PREDICTED: platelet-activating factor acetylhydrolase IB subunit alpha isoform X1	XP_017453039.1
PREDICTED: poly(rC)-binding protein 1	XP_006236906.2
PREDICTED: poly(rC)-binding protein 2 isoform X8	XP_017450502.1
PREDICTED: polyadenylate-binding protein 4 isoform X1	XP_006238860.1 (+2)
PREDICTED: porphobilinogen deaminase isoform X1	XP_008764370.2 (+1)
PREDICTED: pre-B-cell leukemia transcription factor-interacting protein 1 isoform X4	XP_017446382.1
PREDICTED: prefoldin subunit 3 isoform X2	XP_001058594.2
PREDICTED: presequence protease, mitochondrial isoform X1	XP_006254248.1
PREDICTED: probable D-lactate dehydrogenase, mitochondrial isoform X1	XP_006255693.1
PREDICTED: probable aminopeptidase NPEPL1 isoform X1	XP_006235750.1
PREDICTED: probable cysteine--tRNA ligase, mitochondrial isoform X2	XP_006253523.2 (+1)
PREDICTED: probable leucine--tRNA ligase, mitochondrial isoform X1	XP_006244263.1
PREDICTED: programmed cell death protein 5 isoform X1	XP_017445558.1
PREDICTED: prostaglandin reductase 2 isoform X1	XP_006240390.1
PREDICTED: proteasome subunit beta type-1 isoform X1	XP_006228043.1
PREDICTED: proteasome subunit beta type-6	XP_002729074.3
PREDICTED: protein ADP-ribosylarginine hydrolase-like protein 1 isoform X1	XP_006253501.1
PREDICTED: protein FAM49B isoform X2	XP_008763723.1 (+1)
PREDICTED: protein FAM162A isoform X1	XP_006248475.1
PREDICTED: protein LBH isoform X1	XP_008762755.1
PREDICTED: protein LZIC isoform X1	XP_006239497.1
PREDICTED: protein NipSnap homolog 2 isoform X1	XP_006249342.1
PREDICTED: protein S100-A6 isoform X1	XP_006232841.1
PREDICTED: protein S100-A11 isoform X1	XP_006232867.1
PREDICTED: protein TBRG4 isoform X1	XP_006251405.1
PREDICTED: protein kinase C and casein kinase substrate in neurons 2 protein isoform X4	XP_006242117.1 (+1)
PREDICTED: protein phosphatase 1 regulatory subunit 12A isoform X2	XP_006241371.1
PREDICTED: protein phosphatase 1F isoform X2	XP_006248736.1
PREDICTED: protein transport protein Sec23A isoform X1	XP_008762883.1
PREDICTED: protein unc-45 homolog B isoform X1	XP_006247058.1
PREDICTED: protein-cysteine N-palmitoyltransferase HHAT-like protein isoform X1	XP_006244152.1
PREDICTED: protocadherin Fat 4 isoform X1	XP_006232354.1
PREDICTED: purine nucleoside phosphorylase isoform X1	XP_006251919.1
PREDICTED: quinone oxidoreductase-like protein 2 isoform X2	XP_006250102.1 (+2)
PREDICTED: rab11 family-interacting protein 5 isoform X1	XP_008761342.1
PREDICTED: ragulator complex protein LAMTOR1	XP_002730282.1
PREDICTED: ras-related protein Rab-5B isoform X1	XP_006240814.1
PREDICTED: ras-related protein Rab-6A isoform X1	XP_006229856.1
PREDICTED: ras-related protein Rab-7a isoform X1	XP_006236911.1
PREDICTED: ras-related protein Ral-A isoform X1	XP_017456154.1
PREDICTED: reticulon-4-interacting protein 1, mitochondrial isoform X1	XP_008771221.1
PREDICTED: rho GDP-dissociation inhibitor 1 isoform X1	XP_006247960.1
PREDICTED: rho GDP-dissociation inhibitor 2 isoform X1	XP_006237627.1
PREDICTED: rho GTPase-activating protein 1 isoform X1	XP_017447206.1
PREDICTED: ribosome-binding protein 1 isoform X4	XP_008773766.1 (+2)
PREDICTED: saccharopine dehydrogenase-like oxidoreductase isoform X1	XP_008768101.2
PREDICTED: sarcalumenin isoform X1	XP_003750819.1 (+1)
PREDICTED: sarcolemmal membrane-associated protein isoform X10	XP_006252612.1
PREDICTED: schlafen 4 isoform X2	XP_017452438.1
PREDICTED: secernin-3 isoform X1	XP_006234420.1
PREDICTED: serine--tRNA ligase, cytoplasmic isoform X1	XP_006233198.1
PREDICTED: serine/threonine-protein phosphatase 2A catalytic subunit alpha isoform isoform X1	XP_008772116.1
PREDICTED: serpin B6 isoform X1	XP_008769818.1
PREDICTED: short/branched chain specific acyl-CoA dehydrogenase, mitochondrial isoform X1	XP_008758087.1
PREDICTED: solute carrier family 12 member 7 isoform X2	XP_006227851.1 (+1)
PREDICTED: sorbin and SH3 domain-containing protein 1 isoform X1	XP_017445843.1
PREDICTED: spectrin alpha chain, non-erythrocytic 1 isoform X1	XP_008759895.1
PREDICTED: spectrin beta chain, erythrocytic isoform X1	XP_017449632.1
PREDICTED: spectrin beta chain, non-erythrocytic 1 isoform X1	XP_017454748.1
PREDICTED: succinate dehydrogenase assembly factor 4, mitochondrial isoform X2	XP_003750717.1 (+1)
PREDICTED: synaptopodin isoform X1	XP_017456507.1 (+1)
PREDICTED: talin-2 isoform X3	XP_017451572.1
PREDICTED: tetratricopeptide repeat protein 19, mitochondrial isoform X1	XP_006246592.1
PREDICTED: threonine--tRNA ligase, mitochondrial isoform X1	XP_008759530.1
PREDICTED: titin isoform X2	XP_017456475.1
PREDICTED: traB domain-containing protein isoform X1	XP_006242245.1
PREDICTED: transferrin receptor protein 1 isoform X1	XP_006248525.1
PREDICTED: transforming protein RhoA isoform X1	XP_006243763.1
PREDICTED: transmembrane protein 126A isoform X1	XP_006229751.1
PREDICTED: transmembrane protein 143 isoform X1	XP_006229151.1 (+2)
PREDICTED: transport and Golgi organization protein 2 homolog isoform X1	XP_017453521.1 (+4)
PREDICTED: transportin-1 isoform X1	XP_008758890.1 (+1)
PREDICTED: trifunctional enzyme subunit beta, mitochondrial isoform X1	XP_006239848.2
PREDICTED: trifunctional purine biosynthetic protein adenosine-3 isoform X1	XP_017453430.1
PREDICTED: triosephosphate isomerase	XP_003750702.2
PREDICTED: tripeptidyl-peptidase 2 isoform X2	XP_006244914.2
PREDICTED: tropomyosin alpha-3 chain isoform X7	XP_006232634.1
PREDICTED: tropomyosin alpha-3 chain isoform X14	XP_006232643.1
PREDICTED: troponin T, cardiac muscle isoform X6	XP_006249895.1 (+3)
PREDICTED: tubulin beta-4B chain isoform X1	XP_006233644.1
PREDICTED: tubulin polymerization-promoting protein family member 3 isoform X1	XP_006255526.1
PREDICTED: tubulin polymerization-promoting protein isoform X1	XP_006227856.1
PREDICTED: tubulin-folding cofactor B	XP_017444696.1
PREDICTED: ubiquitin carboxyl-terminal hydrolase 14 isoform X1	XP_006254458.1 (+1)
PREDICTED: ubiquitin carboxyl-terminal hydrolase 15 isoform X1	XP_006241493.1
PREDICTED: ubiquitin-like modifier-activating enzyme 1 isoform X1	XP_006256675.2
PREDICTED: uncharacterized protein C6orf203 homolog isoform X1	XP_006256643.1
PREDICTED: uncharacterized protein Coa6 isoform X2	XP_002725487.2
PREDICTED: uncharacterized protein LOC102551184	XP_006254044.2
PREDICTED: utrophin isoform X1	XP_006227699.1 (+1)
PREDICTED: vacuolar protein sorting-associated protein 37C isoform X2	XP_017445792.1 (+1)
PREDICTED: voltage-dependent anion-selective channel protein 2 isoform X1	XP_006251723.1
PREDICTED: von Willebrand factor A domain-containing protein 8 isoform X6	XP_008768820.1
PREDICTED: zyxin isoform X1	XP_006236449.1 (+2)
PYD and CARD domain containing	EDM17200.1
Pgm1 protein, partial	AAI28704.1 (+1)
Phosphatase, orphan 1	AAI69002.1 (+2)
Ppa1 protein, partial	AAH99794.1 (+2)
Proteasome (prosome, macropain) subunit, alpha type 2	AAH60576.1 (+1)
Proteasome (prosome, macropain) subunit, alpha type 4	AAH63170.1 (+1)
Protein disulfide isomerase family A, member 3	AAH62393.1 (+2)
Protein phosphatase 5, catalytic subunit	AAH78786.1 (+2)
Psmc6 protein, partial	AAI07951.1 (+1)
RAB10, member RAS oncogene family, isoform CRA_a	EDM03004.1
RAB11B, member RAS oncogene family	EDL86622.1
RAB21, member RAS oncogene family	EDM16693.1
RAD23b homolog (S. cerevisiae), isoform CRA_b	EDL91701.1
RGD1310159 protein	AAI68650.1
RNA binding protein p42 AUF1	BAB03466.1 (+9)
ROK-alpha	AAB37540.1 (+1)
Ras homolog enriched in brain, isoform CRA_b	EDL86375.1
RecName: Full=Bleomycin hydrolase; Short=BH; Short=BLM hydrolase; Short=BMH	P70645.1
RecName: Full=Myosin light chain kinase 3; AltName: Full=Cardiac-MyBP-C-associated Ca/CaM kinase; Short=Cardiac-MLCK	E9PT87.1 (+1)
RecName: Full=Ryanodine receptor 2; Short=RYR-2; Short=RyR2; AltName: Full=Cardiac muscle ryanodine receptor; AltName: Full=Cardiac muscle ryanodine receptor-calcium release channel; AltName: Full=Type 2 ryanodine receptor	B0LPN4.2
RecName: Full=Serum albumin; Flags: Precursor	P02770.2
RecName: Full=UMP-CMP kinase; AltName: Full=Deoxycytidylate kinase; Short=CK; Short=dCMP kinase; AltName: Full=Nucleoside-diphosphate kinase; AltName: Full=Uridine monophosphate/cytidine monophosphate kinase; Short=UMP/CMP kinase; Short=UMP/CMPK	Q4KM73.2
Ribosomal protein L9	AAH60589.1 (+2)
Rpl6 protein, partial	AAH61784.1 (+2)
Rps16 protein, partial	AAH64030.1 (+3)
S100 calcium binding protein A10 (calpactin), isoform CRA_a	EDL87850.1
S-adenosylhomocysteine hydrolase, isoform CRA_b	EDL85940.1 (+1)
S-phase kinase-associated protein 1A, isoform CRA_a	EDM04356.1
SAR1 gene homolog B (S. cerevisiae), isoform CRA_b	EDM04332.1
SEC13-like 1 (S. cerevisiae), isoform CRA_b	EDL91560.1
SEC31-like 1 (S. cerevisiae), isoform CRA_a	EDL99572.1 (+15)
SH3 domain binding glutamic acid-rich protein-like 3 (predicted), isoform CRA_a	EDL80706.1 (+1)
SH3-binding domain glutamic acid-rich protein like (predicted), isoform CRA_a	EDM07098.1
SH3-domain kinase binding protein 1, isoform CRA_b	EDL96136.1 (+7)
SIRT3L mitochondrial precursor	ACJ70657.1 (+1)
SND p102	AAU05374.1
SP120	BAA03136.1 (+2)
Serine protease inhibitor	NP_872280.1
Sf1 protein	AAH81859.1 (+9)
Sh3bgr protein, partial	AAI59441.1 (+2)
Solute carrier family 25 (mitochondrial carrier, glutamate), member 22	AAH90010.1 (+10)
Sucla2 protein, partial	AAI66998.1 (+1)
Suclg2 protein, partial	AAH79367.1 (+2)
Sulfite oxidase	AAH61991.2
T-kininogen 2 precursor	NP_001009628.1
T-plastin, partial	CAA50037.1 (+3)
TIP41, TOR signalling pathway regulator-like (S. cerevisiae) (predicted), isoform CRA_b	EDM09332.1 (+1)
TPA: proteasome subunit alpha type 3-like	CAE48381.1 (+1)
TPA_exp: type II keratin Kb1	DAA02055.1 (+1)
Tu translation elongation factor, mitochondrial (predicted), isoform CRA_c	EDM17456.1
Txnrd1 protein	AAH85726.1
Tyrosyl-tRNA synthetase 2 (mitochondrial)	AAH88224.1 (+3)
UBX domain-containing protein 1	NP_001030001.1
UDP-N-acetylhexosamine pyrophosphorylase-like protein 1	NP_001127988.1
UDP-glucose pyrophosphorylase 2, isoform CRA_b	EDL97956.1
UDP-glucose:glycoprotein glucosyltransferase 1 precursor	NP_598280.1 (+2)
UPF0598 protein C8orf82 homolog	NP_001007752.1
UV excision repair protein RAD23 homolog A	NP_001013208.1 (+3)
Unknown (protein for IMAGE:6921650), partial	AAI68749.1 (+2)
Unknown (protein for MGC:72278)	AAH61811.1 (+3)
WD repeat protein 1	EDL99993.1 (+1)
X-prolyl aminopeptidase (aminopeptidase P) 1, soluble, isoform CRA_a	EDL94409.1 (+2)
Yamaguchi sarcoma viral (v-yes-1) oncogene homolog, isoform CRA_a	EDM11604.1
Zn-alpha2-glycoprotein precursor	BAA04637.1 (+3)
acetyl-Coenzyme A acyltransferase 2 (mitochondrial 3-oxoacyl-Coenzyme A thiolase), isoform CRA_f	EDL82880.1
acetyl-Coenzyme A dehydrogenase, long-chain, isoform CRA_a	EDL75290.1
acetyl-Coenzyme A dehydrogenase, short chain, isoform CRA_a	EDM13909.1 (+1)
acetyl-coenzyme A acetyltransferase 1, isoform CRA_b	EDL95520.1
acetylserotonin O-methyltransferase-like (predicted), isoform CRA_a	EDL89816.1 (+2)
acid ceramidase precursor	NP_445859.2
acid phosphatase 6, lysophosphatidic	EDL85592.1
acidic (leucine-rich) nuclear phosphoprotein 32 family, member E, isoform CRA_b	EDL85659.1 (+3)
acireductone dioxygenase 1, isoform CRA_a	EDM03219.1 (+1)
aconitase 2, mitochondrial	EDM15697.1
actin alpha cardiac 1	EDL79827.1
actin related protein 2/3 complex, subunit 3 (predicted), isoform CRA_b	EDM13687.1
actin related protein 2/3 complex, subunit 4 (predicted), isoform CRA_a	EDL91528.1
actin, beta, isoform CRA_a	EDL89694.1
actin-related protein 2/3 complex subunit 5	NP_001020888.1
actin-related protein 3 homolog, partial	BAF94209.1 (+1)
activator of G-protein signaling 3	AAF08683.1 (+6)
acyl-CoA dehydrogenase medium subunit (EC 1.3.99.3)	AAA40670.1
acyl-CoA hydrolase	BAA19627.2
acyl-CoA synthetase family member 2, mitochondrial precursor	NP_001030123.1
acyl-Coenzyme A dehydrogenase family, member 9, isoform CRA_c	EDM01263.1 (+1)
acyl-Coenzyme A dehydrogenase, very long chain, isoform CRA_c	EDM04964.1
acyl-Coenzyme A oxidase 1, palmitoyl, isoform CRA_a	EDM06650.1 (+1)
acyl-peptide hydrolase	CAA33040.1 (+2)
adaptor-related protein complex 2, beta 1 subunit, isoform CRA_c	EDM05480.1
adducin 3 (gamma), isoform CRA_b	EDL94416.1 (+3)
adenine phosphoribosyl transferase (predicted), isoform CRA_a	EDL92756.1 (+1)
adenosine deaminase, isoform CRA_a	EDL96561.1
adenosine kinase	AAB50236.1 (+2)
adenylate kinase 1, isoform CRA_c	EDL93224.1 (+1)
adenylate kinase 2	BAA02378.1 (+1)
adenylate kinase 3	EDM13083.1
adenylosuccinate lyase (predicted)	EDM15741.1
adhesion regulating molecule 1	EDL88822.1 (+1)
adipocyte fatty acid binding protein	AAB18344.1 (+2)
adiponectin, C1Q and collagen domain containing	EDL78080.1
afamin, isoform CRA_a	EDL88553.1 (+1)
alcohol dehydrogenase, iron containing, 1, isoform CRA_a	EDM11563.1 (+1)
aldehyde dehydrogenase	AAA96657.1
aldehyde dehydrogenase	AAA41555.1 (+2)
aldehyde dehydrogenase family 5, subfamily A1	EDL86492.1
aldehyde dehydrogenase family 7, member A1, isoform CRA_b	EDM14489.1
aldo-keto reductase family 1, member A1, isoform CRA_a	EDL90265.1
aldo-keto reductase family 7, member A2 (aflatoxin aldehyde reductase), isoform CRA_b	EDL80915.1 (+1)
alpha 1 microglobulin/bikunin, isoform CRA_a	EDM10533.1 (+2)
alpha-1-antitrypsin precursor, partial	AAA40788.1 (+2)
alpha-1-inhibitor III precursor	AAA40628.1
alpha-1-syntrophin	NP_001094371.1 (+1)
alpha-2-HS-glycoprotein, isoform CRA_e	EDL78061.1
aminoacylase-1A	NP_001005383.1 (+1)
aminopeptidase A	AAF66704.1
amyloid beta-peptide binding protein	AAC05747.1 (+2)
ankyrin 1, erythroid	EDM09025.1
ankyrin repeat domain 1 (cardiac muscle), isoform CRA_a	EDM13180.1
annexin A2, isoform CRA_a	EDL84211.1
annexin A3, isoform CRA_c	EDL99639.1 (+1)
annexin A5	NP_037264.1 (+4)
anti-NGF30 antibody light-chain, partial	AAD10133.1
apolipoprotein A-II, partial	AAA40750.1 (+1)
apolipoprotein A-IV	EDL95397.1
apolipoprotein B editing complex 2 (predicted), isoform CRA_a	EDM18937.1
apolipoprotein C-II (predicted)	EDM08174.1
apolipoprotein C-III, isoform CRA_a	EDL95395.1
apolipoprotein E, isoform CRA_c	EDM08152.1
apolipoprotein H	EDM06447.1
arginine--tRNA ligase, cytoplasmic	NP_001099247.2
arginine-tRNA-protein transferase 1 (predicted), isoform CRA_a	EDM17146.1
aspartyl aminopeptidase, isoform CRA_c	EDL75428.1
ataxin 10	EDM15580.1
band 3 anion transport protein	NP_036783.2 (+1)
basal cell adhesion molecule, isoform CRA_a	EDM08137.1 (+1)
basic leucine zipper and W2 domains 1, isoform CRA_b	EDL99002.1 (+1)
basic leucine zipper and W2 domains 2, isoform CRA_a	EDM03313.1
basigin, isoform CRA_a	EDL89403.1
beta-parvin	NP_001128252.1
bifunctional glutamate/proline--tRNA ligase	NP_001019409.1 (+2)
biglycan, isoform CRA_a	EDL85048.1
bile canaliculus-specific membrane glycoprotein precursor	AAA41272.1 (+2)
biliverdin reductase B (flavin reductase (NADPH)) (predicted), isoform CRA_b	EDM07957.1
brain protein 44-like, isoform CRA_b	EDL83120.1 (+3)
branched chain alpha-ketoacid dehydrogenase precursor, partial	AAA40811.1 (+1)
branched-chain-amino-acid aminotransferase, mitochondrial precursor	NP_071795.1
butyrylcholinesterase	EDM00889.1 (+2)
cadherin 5 (predicted)	EDL87251.1
cadherin 13	EDL92658.1
calpastatin	ABA86879.1 (+8)
calreticulin	CAA55890.1
calsequestrin 2, isoform CRA_a	EDL85514.1 (+1)
calumenin isoform a precursor	NP_071980.2
capping protein (actin filament) muscle Z-line, beta, isoform CRA_a	EDL80906.1 (+2)
carbonic anhydrase 2, isoform CRA_a	EDM00957.1
carboxylesterase (EC 3.1.1.1) RL2, microsomal - rat (fragment)	pir||S09023-DECOY
carboxylesterase precursor (EC 3.1.1.1), partial	AAA40871.1 (+1)
carnitine O-acetyltransferase	NP_001004085.1
carnitine O-palmitoyltransferase 2, mitochondrial precursor	NP_037062.1 (+2)
carnitine palmitoyltransferase 1b, muscle, isoform CRA_a	EDL76569.1
carnitine palmitoyltransferase I	AAA40876.1 (+1)
catalase, isoform CRA_b	EDL79667.1
catechol-O-methyltransferase	AAA40882.1 (+3)
catenin beta-1	NP_445809.2 (+1)
cathepsin C, isoform CRA_a	EDM18587.1
caveolin 3	EDL91498.1
caveolin-1 alpha	AAL33579.1 (+2)
cellular nucleic acid binding protein 1, isoform CRA_b	EDL91294.1 (+1)
ceruloplasmin, isoform CRA_a	EDM01071.1 (+1)
chaperonin 10, cpn10 [Rattus norvegicus=rats, liver, Peptide Mitochondrial, 101 aa]	AAB27570.1 (+1)
chaperonin containing TCP1, subunit 2 (beta)	EDM16634.1 (+1)
chaperonin subunit 3 (gamma)	EDM00727.1
chaperonin subunit 4 (delta)	EDL97980.1
chaperonin subunit 5 (epsilon), isoform CRA_a	EDL82645.1
chaperonin subunit 6a (zeta)	EDM13487.1
chaperonin subunit 8 (theta) (predicted), isoform CRA_a	EDM10642.1
chimera Csnk2b-Ly6g5b splicing isoform 901	CCI79668.1 (+3)
chloride intracellular channel 1, isoform CRA_a	EDL83493.1
chloride intracellular channel 4, isoform CRA_b	EDL80750.1
chloride intracellular channel 5, isoform CRA_a	EDM18716.1
clathrin heavy chain 1	NP_062172.1
clathrin, light polypeptide (Lcb), isoform CRA_a	EDL94040.1 (+1)
clustered mitochondria protein homolog	NP_001292142.1 (+1)
coagulation factor IX, isoform CRA_a	EDL86171.1 (+2)
coiled-coil domain-containing protein 51	NP_001014120.1 (+4)
coiled-coil-helix-coiled-coil-helix domain containing 3 (predicted), isoform CRA_a	EDM15291.1 (+1)
complement component 1, q subcomponent binding protein, isoform CRA_a	EDM05066.1
complement component 4, gene 2 precursor	NP_001002805.1
complement component 8, alpha polypeptide (predicted)	EDL97880.1
complement component C4	AAN72415.1 (+1)
complement component C6 precursor	NP_788263.1
complement component C9 precursor	AAA96528.1 (+2)
complement inhibitory factor H	CAC67513.1
connexin 43	prf||1714172A
coronin, actin-binding protein, 1B, isoform CRA_b	EDM12375.1 (+1)
creatine kinase S-type, mitochondrial precursor	NP_001121124.1
creatine kinase, brain, isoform CRA_b	EDL97457.1
creatine kinase, muscle	EDM08202.1
crystallin, alpha B, isoform CRA_a	EDL95479.1
crystallin, mu, isoform CRA_a	EDM17625.1
cullin 5	EDL95521.1 (+1)
cullin associated and neddylation disassociated 1	EDM16585.1 (+1)
cullin-associated and neddylation-dissociated 2 (putative), isoform CRA_c	EDM02145.1 (+1)
cyclase-associated protein	AAA41579.1 (+1)
cystatin B, isoform CRA_b	EDL97040.1
cystatin C, isoform CRA_a	EDL95078.1
cysteine and glycine-rich protein 1, isoform CRA_a	EDM09685.1
cysteine and histidine-rich domain (CHORD)-containing, zinc-binding protein 1 (predicted)	EDL78419.1
cysteine desulfurase	AAK12337.1 (+1)
cytochrome b5 reductase 1	EDM09729.1
cytochrome b5 reductase 3	EDM15637.1 (+1)
cytochrome b-5, isoform CRA_e	EDL75182.1
cytochrome c oxidase subunit IV	CAA38018.1
cytochrome c oxidase subunit VIa (85 AA), partial	CAA31067.1 (+1)
cytochrome c oxidase subunit Va preprotein	CAA33134.1
cytochrome c oxidase subunit Vb	BAA01743.1 (+2)
cytochrome c-1 (predicted), isoform CRA_c	EDM15989.1
cytochrome oxidase subunit II (mitochondrion)	AAD15017.1
cytochrome oxidase subunit VIC, partial	AAA41013.1 (+2)
cytoglobin, isoform CRA_a	EDM06685.1 (+1)
cytohesin-1	NP_446362.1 (+2)
cytoplasmic dynein intermediate chain 2A	AAA89163.1 (+5)
dead end homolog 1 (zebrafish)	EDL76319.1
decorin, partial	CAA42519.1 (+1)
dehydrogenase/reductase (SDR family) member 4, isoform CRA_a	EDM14225.1
deoxyguanosine kinase (predicted), isoform CRA_a	EDL91142.1 (+4)
deoxyuridine triphosphatase, isoform CRA_a	EDL80066.1 (+1)
desmin	EDL75434.1
diablo homolog (Drosophila), isoform CRA_b	EDM13633.1
dihydrolipoamide branched chain transacylase E2, isoform CRA_b	EDL82034.1
dihydrolipoamide dehydrogenase, isoform CRA_b	EDM03250.1 (+1)
dihydropyrimidinase-like 2	EDL85394.1 (+1)
dimethylarginine dimethylaminohydrolase 1, isoform CRA_a	EDL82408.1
dnaJ homolog subfamily A member 3, mitochondrial isoform 1	NP_001033684.1 (+1)
dnaJ homolog subfamily A member 4	NP_001020582.1
drebrin-like, isoform CRA_b	EDM00307.1 (+2)
dynactin 1, isoform CRA_a	EDL91132.1 (+1)
dynactin 2, isoform CRA_a	EDM16482.1 (+2)
dynamin	AAA16746.1
dynein cytoplasmic 1 light intermediate chain 1	EDL76983.1
dynein, cytoplasmic, light intermediate polypeptide 2, isoform CRA_a	EDL87235.1 (+3)
dystroglycan precursor	NP_446149.1
eIF-2-alpha kinase activator GCN1	NP_001162135.1
early endosome antigen 1 (predicted)	EDM16847.1
echinoderm microtubule associated protein like 2, isoform CRA_a	EDM08223.1
echinoderm microtubule-associated protein-like 1	NP_001020912.1 (+1)
electron transferring flavoprotein, alpha polypeptide	EDL95569.1
electron-transfer-flavoprotein, beta polypeptide	EDM07555.1
electron-transferring-flavoprotein dehydrogenase	EDM00867.1
elongation factor 1-delta	NP_001013122.1 (+4)
elongation factor Ts, mitochondrial precursor	NP_001263405.1 (+1)
elongin-B	NP_112391.1 (+1)
endonuclease G	EDL93340.1
endophilin-B1	NP_001011929.1
endoplasmic reticulum protein 29, isoform CRA_b	EDM13738.1
endoribonuclease LACTB2	NP_001019418.1
enoyl Coenzyme A hydratase domain containing 2 (predicted), isoform CRA_a	EDL90410.1
enoyl coenzyme A hydratase 1, peroxisomal	EDM07870.1 (+2)
enoyl-CoA hydratase domain-containing protein 3, mitochondrial precursor	NP_001094480.1
epidermal growth factor receptor substrate 15-like 1	NP_001025092.1 (+1)
epoxide hydrolase	CAA46211.1
erythroid spectrin alpha	AAQ02378.1 (+1)
esterase D/formylglutathione hydrolase (mapped), isoform CRA_c	EDM02281.1 (+1)
eukaryotic translation elongation factor 2	EDL89186.1
eukaryotic translation initiation factor 1B (predicted), isoform CRA_b	EDL76865.1
eukaryotic translation initiation factor 2, subunit 1 alpha, isoform CRA_b	EDM03707.1
eukaryotic translation initiation factor 2, subunit 2 (beta), isoform CRA_a	EDL85944.1
eukaryotic translation initiation factor 3, subunit 9 (eta)	EDL89734.1
eukaryotic translation initiation factor 3, subunit 10 (theta)	EDL94579.1 (+1)
eukaryotic translation initiation factor 4A1, isoform CRA_c	EDM04886.1 (+1)
eukaryotic translation initiation factor 4A2, isoform CRA_a	EDL78074.1 (+1)
eukaryotic translation initiation factor 4H	NP_001006958.1
eukaryotic translation termination factor 1	EDL76250.1 (+1)
exportin 1, CRM1 homolog (yeast), isoform CRA_b	EDL97986.1
far upstream element-binding protein 1	NP_001032742.1 (+4)
farnesyltransferase, CAAX box, alpha, isoform CRA_b	EDM09076.1 (+6)
fatty acid binding protein 3	EDL80590.1
fatty acid binding protein 5, epidermal	EDM00998.1 (+1)
fatty acid translocase/CD36	AAC24876.1
ferredoxin 1	EDL95505.1 (+1)
ferredoxin reductase	EDM06569.1
ferrochelatase (predicted), isoform CRA_a	EDM14669.1 (+1)
fertility protein SP22	AAD43957.1 (+1)
fetuin-like protein IRL685	CAB62543.1 (+4)
fibrinogen B beta chain	AAA64866.1
fibrinogen, gamma polypeptide, isoform CRA_a	EDM00841.1 (+1)
filamin, alpha (predicted), isoform CRA_b	EDL84990.1 (+1)
filamin-C	NP_001178791.1 (+1)
fission 1 (mitochondrial outer membrane) homolog (yeast), isoform CRA_b	EDM13301.1 (+3)
four and a half LIM domains 1, isoform CRA_b	EDL75140.1
fragile histidine triad gene, isoform CRA_a	EDL94149.1 (+1)
frataxin, mitochondrial	NP_001178881.1
fumarase	prf||1709138A
fumarylacetoacetate hydrolase domain containing 1	EDM03881.1
fumarylacetoacetate hydrolase domain-containing protein 2	NP_001128306.1 (+1)
galectin-5	NP_037108.1
gelsolin, isoform CRA_a	EDL93148.1 (+1)
glia maturation factor, beta, isoform CRA_a	EDL88330.1 (+1)
glucan (1,4-alpha-), branching enzyme 1, isoform CRA_b	EDL75919.1
glucose transporter	AAA41451.1 (+1)
glucose-6-phosphate isomerase	NP_997475.1
glutamate dehydrogenase 1, isoform CRA_a	EDL88881.1
glutamate oxaloacetate transaminase 1, isoform CRA_a	EDL94253.1
glutamate/aspartate transporter	CAA45276.1 (+4)
glutamic pyruvic transaminase 1, soluble, isoform CRA_a	EDM15945.1
glutaredoxin 5 homolog (S. cerevisiae) (predicted), isoform CRA_b	EDL81816.1 (+1)
glutaryl-Coenzyme A dehydrogenase (predicted)	EDL92192.1
glutathione S-transferase Mu 3	NP_065415.1
glutathione S-transferase kappa 1	EDM15501.1
glutathione S-transferase omega 1	ACI32122.1
glutathione S-transferase, mu type 3, isoform CRA_a	EDL81897.1
glutathione S-transferase, theta 2, isoform CRA_a	EDL97181.1
glutathione peroxidase 1	NP_110453.3
glycogenin 1, isoform CRA_a	EDM01076.1 (+1)
glyoxylase 1	EDL96989.1
group specific component, isoform CRA_b	EDL88538.1
guanine aminohydrolase	AAD15629.2 (+1)
guanine nucleotide binding protein beta 2, partial	AAZ23825.1 (+1)
guanosine diphosphate dissociation inhibitor 1, isoform CRA_a	EDL84976.1
guanylate nucleotide binding protein 2	EDL82354.1 (+1)
haloacid dehalogenase-like hydrolase domain-containing protein 2 precursor	NP_001014173.2
haptoglobin, isoform CRA_b	EDL92503.1
heat shock 22kDa protein 8, isoform CRA_a	EDM13844.1 (+1)
heat shock 27kD protein family, member 7 (cardiovascular)	EDL80988.1
heat shock 27kDa protein 2	EDL95476.1
heat shock 70 kDa protein 4	NP_705893.1
heat shock 70kDa protein 5 (glucose-regulated protein), isoform CRA_a	EDL93170.1
heat shock protein 27	AAA41353.1 (+2)
heat shock protein 70	CAA53140.1
heat shock protein, alpha-crystallin-related, B6	EDM07749.1
heme binding protein 1 (predicted), isoform CRA_b	EDM01632.1 (+1)
hemoglobin alpha, adult chain 1	NP_001013875.1
hemopexin, isoform CRA_d	EDM18037.1
hepatoma-derived growth factor, partial	AAL47132.1 (+3)
heterochromatin protein 1, binding protein 3, isoform CRA_a	EDL80866.1 (+1)
heterogeneous nuclear ribonucleoprotein B0b	BAF79678.1 (+1)
heterogeneous nuclear ribonucleoprotein L	NP_001007555.1 (+1)
hexokinase 2	EDL91099.1
hexokinase-1	NP_036866.1
histidine rich calcium binding protein, isoform CRA_b	EDM07376.1 (+1)
histidine triad nucleotide binding protein 2 (predicted), isoform CRA_a	EDL98763.1
histidine-rich glycoprotein	AAG28417.1
histone H2A.2	AFV83530.1
histone cell cycle regulation defective interacting protein 5 (predicted), isoform CRA_a	EDL91265.1
hormone-regulated proliferation associated protein 20, isoform CRA_b	EDL98539.1
huntingtin interacting protein 1, isoform CRA_a	EDM13367.1 (+1)
huntingtin interacting protein 2 (predicted), isoform CRA_a	EDL90055.1
hydroxysteroid (17-beta) dehydrogenase 4, isoform CRA_b, partial	EDM14436.1 (+1)
hydroxysteroid (17-beta) dehydrogenase 8, isoform CRA_c	EDL96829.1 (+3)
hydroxysteroid dehydrogenase-like protein 2	NP_001020868.1
hypertrophic agonist responsive protein B64, isoform CRA_b	EDM03168.1
immune-associated nucleotide 1	AAL59007.1 (+2)
immunoglobulin gamma-1 heavy chain constant region, partial	ADX94414.1 (+1)
immunoglobulin gamma-2b, partial	AAA60738.1 (+2)
immunoglobulin gamma-2c heavy chain constant region, partial	ADZ32494.1
immunoglobulin lambda light chain, partial	ABD65263.1 (+1)
importin 7 (predicted), isoform CRA_c	EDM17878.1
importin subunit beta-1	NP_058759.1
inorganic pyrophosphatase 2, mitochondrial	NP_001129343.1
inosine triphosphatase (nucleoside triphosphate pyrophosphatase) (mapped), isoform CRA_a	EDL80207.1
inositol (myo)-1(or 4)-monophosphatase 2, isoform CRA_a	EDM14721.1 (+2)
inositol monophosphatase 1	NP_114446.1
insulin-regulated membrane aminopeptidase IRAP	AAB19066.1 (+1)
integrin alpha 7, isoform CRA_a	EDL84782.1
integrin linked kinase, isoform CRA_b	EDM18008.1
integrin, alpha 6, isoform CRA_a	EDL79106.1
inter alpha-trypsin inhibitor, heavy chain 4, isoform CRA_a	EDL88978.1
inter-alpha trypsin inhibitor, heavy chain 1 (predicted), isoform CRA_a	EDL88974.1
inter-alpha-trypsin inhibitor heavy chain H3 precursor	NP_059047.1 (+4)
isocitrate dehydrogenase 3 (NAD+) alpha, isoform CRA_a	EDL95540.1 (+1)
isocitrate dehydrogenase 3 (NAD+) beta	EDL80181.1 (+1)
isovaleryl coenzyme A dehydrogenase, isoform CRA_a	EDL79883.1
kallistatin	AAB39509.1 (+1)
karyopherin (importin) alpha 4	EDM00909.1
karyopherin alpha 1/importin alpha 5	AAQ56727.1 (+2)
kelch repeat and BTB (POZ) domain containing 10	EDL79060.1
keratin, type I cytoskeletal 10	NP_001008804.1 (+1)
kynurenine--oxoglutarate transaminase 1, mitochondrial	NP_001013182.3 (+3)
kynurenine--oxoglutarate transaminase 3	NP_001015037.1
l-gicerin/MUC18	BAB16048.1 (+1)
lactate dehydrogenase B, isoform CRA_a	EDM01495.1 (+1)
lactation elevated protein 1	NP_001032745.1
lambda-crystallin homolog	NP_786933.1
lamin A, isoform CRA_a	EDM00707.1 (+1)
lamin B1	AAB09600.1 (+1)
laminin receptor	ACJ13448.1 (+2)
laminin subunit beta-2 precursor	NP_037106.1 (+2)
laminin subunit gamma-1 precursor	NP_446418.1
laminin, alpha 2 (predicted), isoform CRA_a	EDL93824.1 (+2)
lanC (bacterial lantibiotic synthetase component C)-like 1	EDL75286.1
lectin, galactose binding, soluble 1	EDM15838.1
lens epithelial protein	AAA62507.1
leucine zipper-EF-hand containing transmembrane protein 1	EDM00114.1
leucine-rich PPR motif-containing protein, mitochondrial precursor	NP_001008519.1
lipoprotein lipase, isoform CRA_a	EDL75931.1
lipoprotein-binding protein	AAD09246.1
lumican	EDM16832.1
lysophospholipase 1	EDM11589.1 (+1)
lysosomal membrane protein	AAA41531.1 (+5)
lysyl-tRNA synthetase, isoform CRA_b	EDL92602.1
major beta-hemoglobin	AAA41309.1
major vault protein	NP_073206.2 (+2)
malate dehydrogenase 1, NAD (soluble), isoform CRA_b	EDL97958.1
malate dehydrogenase, mitochondrial, isoform CRA_d	EDM13350.1
malic enzyme	AAA41563.1 (+3)
malignant T cell amplified sequence 1, isoform CRA_b	EDM10869.1 (+1)
malonyl-CoA decarboxylase	EDL92663.1
mannose phosphate isomerase (mapped)	EDL95633.1
metadherin, isoform CRA_a	EDM16428.1 (+6)
metaxin 2	EDL79192.1 (+1)
methyl CpG binding protein 2 isoform e1	ABI55237.1
methylcrotonoyl-CoA carboxylase beta chain, mitochondrial	NP_001012177.1
methylcrotonoyl-CoA carboxylase subunit alpha, mitochondrial	NP_001009653.1 (+1)
methylenetetrahydrofolate dehydrogenase (NADP+ dependent), methenyltetrahydrofolate cyclohydrolase, formyltetrahydrofolate synthase, isoform CRA_a	EDM03655.1 (+2)
methylmalonate semialdehyde dehydrogenase	AAA41638.1 (+2)
methylmalonyl CoA epimerase (predicted), isoform CRA_d	EDM08394.1 (+1)
microtubule-associated protein 1A	NP_112257.1 (+2)
mitochondrial aldehyde dehydrogenase, partial	AAM94394.2 (+2)
mitochondrial carrier homolog 2 (C. elegans) (predicted), isoform CRA_a	EDL79483.1 (+1)
mitochondrial import inner membrane translocase subunit Tim13	NP_665724.1
mitochondrial import receptor subunit TOM70	NP_997684.1
mitochondrial intermediate peptidase, isoform CRA_a	EDL85266.1 (+2)
mitochondrial protein, 18 kDa, isoform CRA_b	EDM00210.1
mitochondrial ribosomal protein L24, isoform CRA_c	EDM00759.1 (+1)
mitochondrial ribosomal protein L37	EDL90452.1
mitochondrial ribosomal protein S5 (predicted)	EDL80123.1
mitochondrial ribosomal protein S27 (predicted), isoform CRA_b	EDM10168.1 (+1)
mitofusin 1, isoform CRA_a	EDM01192.1 (+1)
mitogen activated protein kinase kinase 1	EDL95791.1
mitogen activated protein kinase kinase 2, isoform CRA_c	EDL89193.1 (+2)
moesin, isoform CRA_a	EDL95973.1
multiple coagulation factor deficiency 2, isoform CRA_a	EDM02644.1 (+2)
muscle glycogen phosphorylase	EDM12601.1
myeloid-associated differentiation marker	NP_899161.1 (+1)
myoglobin, isoform CRA_a	EDM15923.1
myomesin-1	NP_001178513.1
myosin regulatory light chain 2, ventricular/cardiac muscle isoform	NP_001030329.2
myosin-4	NP_062198.1
nascent polypeptide-associated complex subunit alpha isoform 2	NP_001185509.1
nebulette	NP_001178623.1
neural precursor cell expressed, developmentally down-regulated gene 4A, isoform CRA_d	EDL84129.1
neural precursor cell expressed, developmentally down-regulated gene 8, isoform CRA_a	EDM14264.1
neuroblast differentiation-associated protein AHNAK	NP_001178880.1
nexilin, isoform CRA_c	EDL82495.1 (+1)
nitrilase family, member 2	EDM11034.1
non-muscle alpha-actinin 1	AAD12064.1 (+2)
nonmuscle myosin heavy chain-A	AAA74950.1
nuclear distribution gene C homolog (Aspergillus)	EDL80674.1 (+1)
nucleobindin 2, isoform CRA_c	EDM17728.1 (+1)
nucleolar protein 3	NP_445968.2 (+2)
nucleolin	AAA41732.1 (+2)
nucleoside diphosphate-linked moiety X motif 13	NP_001121108.1
nudix (nucleoside diphosphate linked moiety X)-type motif 2	EDL98670.1
nudix (nucleoside diphosphate linked moiety X)-type motif 19, isoform CRA_a	EDM07616.1 (+1)
nudix (nucleotide diphosphate linked moiety X)-type motif 3	EDL96893.1
obg-like ATPase 1	NP_001029099.1
ornithine aminotransferase, isoform CRA_a	EDM11718.1
osteoclast stimulating factor 1, isoform CRA_b	EDM12981.1 (+2)
osteonectin	BAA06029.1 (+2)
outer membrane protein	AAD39893.1 (+1)
oxidative-stress responsive 1 (predicted)	EDL76918.1
oxidoreductase ERO1	AAL61548.1 (+2)
oxidoreductase NAD-binding domain containing 1 (predicted), isoform CRA_b	EDL88930.1 (+1)
p38 mitogen activated protein kinase	AAC71059.1 (+1)
pantothenate kinase 4	EDL81281.1 (+1)
paraoxonase 1, isoform CRA_a	EDM15017.1
parvin, alpha, isoform CRA_a	EDM17812.1
pentatricopeptide repeat domain-containing protein 3, mitochondrial	NP_001128190.1 (+2)
peptidase (mitochondrial processing) alpha, isoform CRA_a	EDL93500.1
peptidase (mitochondrial processing) beta, isoform CRA_c	EDL99417.1 (+1)
peptidase (prosome, macropain) 26S subunit, ATPase 1	EDL81712.1
peptidase (prosome, macropain) 26S subunit, ATPase 5, isoform CRA_a	EDM06372.1 (+2)
peptidyl-prolyl cis-trans isomerase D	NP_001004279.1
peptidyl-prolyl cis-trans isomerase FKBP8	NP_001032257.1
peptidylprolyl isomerase B, isoform CRA_a	EDL95844.1 (+1)
peptidylprolyl isomerase F (cyclophilin F), isoform CRA_a	EDL75095.1
peroxidasin homolog precursor	NP_001258190.1
peroxiredoxin 3	EDL94585.1
peroxiredoxin 5, isoform CRA_c	EDM12621.1
peroxiredoxin 6, isoform CRA_a	EDM09416.1
peroxisomal 3-ketoacyl-CoA thiolase A	BAA14106.1 (+6)
phenylalanine-tRNA synthetase-like, alpha subunit, isoform CRA_a	EDL92194.1
phosphatidylethanolamine binding protein 1, isoform CRA_c	EDM13831.1 (+1)
phosphatidylinositol transfer protein alpha isoform	NP_058927.1
phosphoglucomutase-like protein 5	NP_001178882.1
phosphoglycerate mutase 2, isoform CRA_c	EDM00312.1
phosphohistidine phosphatase 1 (predicted), isoform CRA_a	EDL93563.1
phospholamban	AAA41849.1 (+4)
phospholipase A2, activating protein, isoform CRA_a	EDL97755.1 (+1)
phospholipase C delta 1 long form	ABK60212.1 (+1)
phospholipid hydroperoxide glutathione peroxidase	AAA41842.2 (+7)
phosphomannomutase 2 (predicted)	EDL96241.1 (+1)
phytanoyl-CoA hydroxylase, isoform CRA_a	EDL78673.1
plakophilin 2, isoform CRA_a	EDL77846.1
plasma glutamate carboxypeptidase, isoform CRA_c, partial	EDM16436.1
plasma glutathione peroxidase precursor	BAA00587.2 (+1)
plasminogen, isoform CRA_e	EDL83069.1
plectin 11	AAR95665.1 (+3)
polymerase I and transcript release factor (predicted)	EDM06070.1
polyribonucleotide nucleotidyltransferase 1	EDL98021.1
pregnancy-zone protein	EDM01773.1
preproapolipoprotein A-I	CAA25224.1
preprocathepsin D	CAA38349.1 (+1)
profilin 1, isoform CRA_a	EDM05040.1
programmed cell death 8, isoform CRA_b	EDM10917.1
prohibitin 2	EDM01946.1 (+1)
proliferation-associated 2G4, isoform CRA_a	EDL84836.1
proline synthetase co-transcribed (predicted)	EDM09089.1 (+1)
proline-rich protein, partial	AAA41955.1
prolyl endopeptidase	EDL99674.1 (+1)
propionyl coenzyme A carboxylase, beta polypeptide, isoform CRA_b	EDL77415.1
prostaglandin E synthase 2 (predicted), isoform CRA_b	EDL93235.1
prostaglandin reductase 1	NP_620218.1
protease, serine, 15	EDL83621.1
proteasomal ATPase (rat TBP1)	BAA11939.1 (+1)
proteasome (prosome, macropain) 26S subunit, ATPase 2, isoform CRA_d	EDL99413.1 (+1)
proteasome (prosome, macropain) 26S subunit, ATPase, 4, isoform CRA_a	EDM07920.1
proteasome (prosome, macropain) 26S subunit, non-ATPase, 1, isoform CRA_a	EDL75567.1
proteasome (prosome, macropain) 26S subunit, non-ATPase, 2	EDL78010.1
proteasome (prosome, macropain) 26S subunit, non-ATPase, 3, isoform CRA_b	EDM05941.1
proteasome (prosome, macropain) 26S subunit, non-ATPase, 6, isoform CRA_a	EDL94116.1
proteasome (prosome, macropain) 26S subunit, non-ATPase, 9, isoform CRA_a	EDM13649.1 (+2)
proteasome (prosome, macropain) 26S subunit, non-ATPase, 13 (predicted)	EDM11946.1
proteasome (prosome, macropain) 28 subunit, beta, isoform CRA_a	EDM14244.1 (+1)
proteasome (prosome, macropain) subunit, alpha type 1, isoform CRA_d	EDM17781.1
proteasome (prosome, macropain) subunit, alpha type 6	EDM03426.1
proteasome (prosome, macropain) subunit, beta type 2	EDL80463.1
proteasome (prosome, macropain) subunit, beta type 5, isoform CRA_a	EDM14180.1
proteasome (prosome, macropain) subunit, beta type 7	EDM00513.1 (+1)
proteasome RN3 subunit	AAA42054.1 (+2)
protein (peptidyl-prolyl cis/trans isomerase) NIMA-interacting 1 (predicted), isoform CRA_a	EDL78356.1
protein ERGIC-53 precursor	NP_446338.1 (+1)
protein MEMO1	NP_001025088.1
protein disulfide isomerase associated 4	EDL88288.1 (+1)
protein kinase C and casein kinase substrate in neurons protein 3	NP_001009966.1 (+1)
protein kinase C substrate 80K-H (predicted), isoform CRA_a	EDL78242.1 (+2)
protein kinase C, delta binding protein	EDM18046.1
protein kinase, cAMP-dependent, catalytic, alpha	EDL92251.1 (+2)
protein kinase, cAMP-dependent, regulatory, type 2, alpha, isoform CRA_a	EDL77148.1 (+1)
protein phosphatase 1, regulatory (inhibitor) subunit 2, isoform CRA_a	EDM11477.1 (+1)
protein phosphatase 1, regulatory (inhibitor) subunit 7, isoform CRA_a	EDL91950.1
protein phosphatase 1, regulatory (inhibitor) subunit 12B (predicted)	EDM09718.1 (+2)
protein phosphatase 1B, magnesium dependent, beta isoform, isoform CRA_e	EDM02685.1
protein phosphatase 2 (formerly 2A), regulatory subunit A (PR 65), alpha isoform, isoform CRA_a	EDL99781.1
protein phosphatase 2A 55 kD regulatory subunit B	AAA41909.1 (+1)
protein phosphatase 2A, regulatory subunit B (PR 53) (predicted)	EDL93307.1
protein phosphatase 2C, magnesium dependent, catalytic subunit, isoform CRA_b	EDL98445.1 (+4)
protein prune homolog	NP_001007698.1 (+2)
protein tyrosine kinase 9-like (A6-related protein) (predicted), isoform CRA_b	EDL77328.1
protein tyrosine phosphatase TD14	AAC62959.1 (+1)
protein tyrosine phosphatase, mitochondrial 1, isoform CRA_a	EDL79493.1 (+1)
protein-L-isoaspartate (D-aspartate) O-methyltransferase 1, isoform CRA_b	EDL93683.1 (+2)
protein-glutamine gamma-glutamyltransferase 2	NP_062259.2
protein-tyrosine phosphatase	AAA20543.1 (+1)
prothrombin precursor	CAA37017.1 (+1)
puromycin-sensitive aminopeptidase precursor	NP_536320.1
putative	AAA40906.1 (+4)
pyridine nucleotide-disulfide oxidoreductase domain-containing protein 2	NP_001004261.1 (+3)
pyridoxine 5'-phosphate oxidase, isoform CRA_a	EDM05831.1
pyrimidine binding protein 1	CAA43202.1 (+5)
quinoid dihydropteridine reductase, isoform CRA_a	EDL99930.1 (+1)
rCG20208, isoform CRA_c	EDL94681.1 (+4)
rCG20216, isoform CRA_a	EDL94697.1
rCG20484, isoform CRA_a	EDL94861.1 (+5)
rCG20551, isoform CRA_b	EDL75176.1
rCG20653	EDL81468.1 (+1)
rCG20659, isoform CRA_b	EDL81641.1
rCG20683, isoform CRA_b	EDL81627.1 (+1)
rCG20705, isoform CRA_c	EDL81500.1 (+1)
rCG20978, isoform CRA_e	EDL81531.1
rCG21206, isoform CRA_c	EDM13578.1 (+1)
rCG21362	EDM13873.1
rCG21454	EDM13482.1 (+1)
rCG21456, isoform CRA_a	EDM13400.1 (+2)
rCG22355	EDL98984.1
rCG22471, isoform CRA_b	EDL98899.1
rCG23067	EDL84565.1
rCG23099	EDL84568.1
rCG23240	EDL98045.1 (+1)
rCG23287, isoform CRA_a	EDL98033.1
rCG23337, isoform CRA_a	EDL97950.1
rCG23530	EDM14241.1
rCG23609, isoform CRA_a	EDM14208.1 (+1)
rCG23986, isoform CRA_a	EDL75592.1 (+1)
rCG24303, isoform CRA_a	EDL93994.1
rCG24974	EDL75264.1
rCG25149, isoform CRA_a	EDL77164.1 (+2)
rCG25248	EDL77006.1
rCG25255, isoform CRA_a	EDL77705.1 (+1)
rCG25445, isoform CRA_d	EDL77723.1
rCG25673, isoform CRA_c	EDL77381.1 (+2)
rCG25753, isoform CRA_c	EDL77745.1
rCG25895	EDL77460.1 (+1)
rCG26662	EDL80014.1
rCG26895, isoform CRA_b	EDL79612.1 (+1)
rCG27101, isoform CRA_c	EDL79238.1
rCG27365	EDL79292.1
rCG27444, isoform CRA_a	EDL75766.1 (+2)
rCG27551, isoform CRA_b	EDL95182.1 (+1)
rCG27687, isoform CRA_c	EDL97395.1
rCG27764, isoform CRA_a	EDL97508.1
rCG27939, isoform CRA_b	EDM15306.1
rCG28086, isoform CRA_a	EDM15076.1
rCG28547, isoform CRA_a	EDL82075.1
rCG28943, isoform CRA_a	EDL81904.1
rCG29014, isoform CRA_a	EDL81910.1
rCG29579, isoform CRA_a	EDM01997.1 (+1)
rCG29740, isoform CRA_a	EDM01582.1
rCG30479, isoform CRA_a	EDM11513.1 (+1)
rCG30552	EDM06982.1
rCG31129, isoform CRA_a	EDL80383.1
rCG31964, isoform CRA_b	EDL91668.1 (+1)
rCG32122, isoform CRA_a	EDL96398.1
rCG32152, isoform CRA_a	EDL96402.1
rCG32197, isoform CRA_a	EDL96331.1 (+1)
rCG32552	EDM06355.1
rCG32855, isoform CRA_a	EDM04364.1
rCG32945	EDM03875.1
rCG33185	EDM06106.1
rCG33340	EDM05322.1
rCG33606, isoform CRA_b	EDM05840.1 (+1)
rCG33654, isoform CRA_a	EDM06577.1
rCG33738, isoform CRA_b	EDM04446.1
rCG33981, isoform CRA_a	EDM05210.1
rCG33987, isoform CRA_a	EDM05874.1 (+1)
rCG34190, isoform CRA_a	EDM04193.1
rCG34264, isoform CRA_b	EDM05884.1
rCG34286, isoform CRA_a	EDM05688.1
rCG34382, isoform CRA_a	EDM04782.1 (+1)
rCG34648	EDM04583.1
rCG34652, isoform CRA_a	EDM04067.1
rCG34859	EDM04444.1 (+1)
rCG34984, isoform CRA_a	EDM05903.1
rCG35185, isoform CRA_b	EDM06127.1
rCG35301, isoform CRA_a	EDM05762.1
rCG35675, isoform CRA_b	EDL90910.1 (+1)
rCG35863	EDL99928.1
rCG35999, isoform CRA_a	EDM00187.1
rCG36127, isoform CRA_c	EDM00238.1
rCG36231, isoform CRA_b	EDL95893.1
rCG36441	EDL95869.1 (+1)
rCG36458	EDL96148.1
rCG36598	EDL77927.1
rCG36700	EDL78064.1 (+2)
rCG36716, isoform CRA_a	EDL78068.1
rCG36716, isoform CRA_d	EDL78071.1 (+1)
rCG36716, isoform CRA_e	EDL78072.1
rCG36810	EDL77962.1
rCG36968, isoform CRA_b	EDM02587.1
rCG37146, isoform CRA_a	EDM02439.1 (+1)
rCG37273, isoform CRA_a	EDL85885.1 (+2)
rCG37494	EDL86149.1
rCG37550, isoform CRA_a	EDL86614.1
rCG37553	EDL86618.1
rCG38113	EDM07137.1
rCG38382, isoform CRA_d	EDL83483.1 (+1)
rCG38543, isoform CRA_a	EDL88834.1
rCG38662, isoform CRA_a	EDL90751.1 (+2)
rCG38845, isoform CRA_b	EDL90635.1
rCG39016, isoform CRA_a	EDL87266.1
rCG39189, isoform CRA_b	EDL75089.1 (+1)
rCG39494, isoform CRA_a	EDM18274.1 (+1)
rCG39658, isoform CRA_a	EDM17736.1 (+1)
rCG40097	EDM17786.1
rCG40209, isoform CRA_b	EDM17171.1
rCG40478, isoform CRA_j	EDM18400.1 (+1)
rCG40811, isoform CRA_b	EDL83766.1 (+1)
rCG41429, isoform CRA_d	EDM01233.1 (+3)
rCG41619, isoform CRA_b	EDM01112.1
rCG41719, isoform CRA_c	EDL82871.1
rCG42036, isoform CRA_b	EDL87741.1 (+1)
rCG42210	EDL94083.1
rCG42490, isoform CRA_b	EDL84848.1 (+7)
rCG42492	EDL84873.1 (+1)
rCG42519, isoform CRA_a	EDL84868.1
rCG42522, isoform CRA_a	EDL84891.1
rCG42612, isoform CRA_b	EDL89691.1
rCG42655, isoform CRA_b	EDL89605.1 (+1)
rCG42812	EDL89519.1
rCG43853	EDL84987.1
rCG43937, isoform CRA_b	EDL98330.1
rCG43947	EDL98253.1
rCG44212, isoform CRA_a	EDL98296.1 (+1)
rCG44419, isoform CRA_a	EDM10079.1
rCG44462	EDM09997.1
rCG44623, isoform CRA_b	EDM10150.1 (+1)
rCG44669	EDM09981.1
rCG44686, isoform CRA_a	EDM10211.1
rCG44919, isoform CRA_a	EDL83041.1
rCG45082	EDL83571.1
rCG45287	EDL87435.1 (+1)
rCG45963	EDM09425.1 (+1)
rCG46287	EDM09873.1
rCG46413	EDM09835.1 (+1)
rCG46601, isoform CRA_b	EDM14674.1 (+1)
rCG46625	EDM14524.1 (+1)
rCG47280	EDM12666.1
rCG47454, isoform CRA_a	EDM12522.1
rCG47618, isoform CRA_a	EDM12763.1
rCG48149, isoform CRA_d, partial	EDM12462.1
rCG48326, isoform CRA_a	EDM12501.1
rCG48611, isoform CRA_a	EDM12345.1
rCG49111	EDM17052.1
rCG49429	EDL76287.1 (+2)
rCG49499, isoform CRA_a	EDL76120.1
rCG49564, isoform CRA_a	EDL76078.1
rCG49788	EDL96307.1
rCG49810, isoform CRA_a	EDL96294.1
rCG50172, isoform CRA_b	EDL90113.1
rCG50492, isoform CRA_a	EDL90224.1
rCG50966	EDL75738.1
rCG51181, isoform CRA_b	EDL92643.1
rCG51808, isoform CRA_a	EDL85430.1
rCG52516	EDL88100.1
rCG52944, isoform CRA_b	EDM11061.1
rCG52996, isoform CRA_a	EDM11044.1 (+3)
rCG53232, isoform CRA_b	EDM10821.1
rCG53680, isoform CRA_e	EDM07307.1 (+1)
rCG54220	EDM07353.1
rCG54533, isoform CRA_a	EDM07862.1 (+2)
rCG55067	EDL98627.1
rCG55135, isoform CRA_a	EDL98751.1 (+1)
rCG55152, isoform CRA_a	EDL98686.1 (+1)
rCG55630, isoform CRA_b	EDL91995.1
rCG55789, isoform CRA_b	EDL78576.1
rCG55799, isoform CRA_a	EDL78714.1 (+1)
rCG55994, isoform CRA_c	EDL91193.1
rCG56113, isoform CRA_a	EDL90985.1 (+1)
rCG56292, isoform CRA_d	EDL91109.1
rCG56483, isoform CRA_a	EDL91039.1 (+3)
rCG57156	EDL89951.1
rCG57197	EDL83992.1
rCG57464	EDL94214.1
rCG57843, isoform CRA_b	EDL95705.1 (+1)
rCG58071, isoform CRA_a	EDL95788.1
rCG58175, isoform CRA_a	EDL95385.1
rCG58189	EDL95248.1
rCG58393, isoform CRA_a	EDL95313.1
rCG58449, isoform CRA_a	EDL95340.1
rCG59689, isoform CRA_b	EDM16319.1
rCG60000	EDM15726.1
rCG60046	EDM15825.1 (+5)
rCG60159	EDM16443.1
rCG60221, isoform CRA_a	EDM15873.1
rCG60340	EDL78194.1
rCG60876, isoform CRA_a	EDL96921.1
rCG60934	EDL96879.1
rCG61001	EDL97347.1 (+1)
rCG61183, isoform CRA_b	EDL88307.1 (+5)
rCG61339, isoform CRA_b	EDM03000.1
rCG61710, isoform CRA_c	EDM02882.1 (+2)
rCG61833	EDM02851.1
rCG61973, isoform CRA_c	EDM03242.1
rCG62254, isoform CRA_a	EDM03572.1
rCG62292, isoform CRA_b	EDM03216.1 (+1)
rCG62582, isoform CRA_b	EDM00600.1 (+1)
rCG62641	EDM00923.1
rCG62728, isoform CRA_b	EDM00797.1
rCG62940	EDL78512.1 (+2)
rCG63106, partial	EDL85190.1 (+2)
rCG63531, partial	EDM07599.1
radixin	AAR91693.1 (+1)
ras-related C3 botulinum toxin substrate 1, isoform CRA_a	EDL89666.1 (+1)
ras-related protein Rab-2A	NP_113906.1
ras-related protein Rab-4A	NP_037151.2
ras-related protein Rab-14	NP_446041.1 (+1)
rat ribosomal protein L13a	CAA48343.1 (+2)
receptor expression-enhancing protein 5	NP_001102358.2
reticulon-3 isoform A	NP_543185.2 (+1)
reticulon-4	NP_114019.1
retinol binding protein 4, plasma, isoform CRA_a	EDM13210.1
rhodanese, partial	CAA39677.1
ribonuclease/angiogenin inhibitor 1, isoform CRA_a	EDM11983.1 (+1)
ribonucleotide reductase M2 B (TP53 inducible) (predicted)	EDM16371.1
ribophorin I, isoform CRA_b	EDL91306.1
ribose 5-phosphate isomerase A (predicted)	EDL90977.1 (+1)
ribosomal protein S2	AAC04621.1 (+7)
ribosomal protein S5, isoform CRA_b	EDL75780.1
ribosomal protein S9	CAA47013.1 (+1)
ribosomal protein S15	EDL89300.1
ribosomal protein, mitochondrial, L12	EDM06843.1 (+1)
sarcoglycan, gamma (dystrophin-associated glycoprotein)	EDL85272.1 (+1)
sarcoplasmic/endoplasmic reticulum calcium ATPase 2 isoform a	NP_001103609.1
selenium-binding protein 1	NP_001316822.1
selenoprotein P precursor	NP_001077380.1
sepiapterin reductase (EC 1.1.1.153), partial	AAA42130.1 (+1)
septin 2, isoform CRA_b	EDL91923.1 (+1)
septin 7, isoform CRA_b	EDL83357.1 (+4)
septin-9 isoform 1	NP_114025.2
serine (or cysteine) peptidase inhibitor, clade F, member 1, isoform CRA_c	EDM05209.1
serine (or cysteine) proteinase inhibitor, clade H, member 1, isoform CRA_a	EDM18412.1
serine hydroxymethyltransferase, mitochondrial	NP_001008323.1 (+1)
serine protease inhibitor 2	AAA42173.1 (+1)
serine protease inhibitor 2.4, partial	CAA49488.1 (+2)
serine protease inhibitor A3N	NP_113719.1
serine/threonine-protein kinase N3	NP_001041326.1
serum deprivation response protein	EDL99083.1
seryl-tRNA synthetase 2 (predicted)	EDM07879.1
signal transducer and activator of transcription 1	EDL99092.1
signal transducer and activator of transcription 3	EDM06069.1 (+3)
similar to 1810013D10Rik protein (predicted), isoform CRA_c	EDL99873.1
similar to ADP-ribosylation factor-like 10C, isoform CRA_a	EDL91482.1
similar to BolA domain-containing protein like (11.4 kD) (1P25) (predicted)	EDL91139.1
similar to Brain protein 44 (predicted), isoform CRA_a	EDM09326.1
similar to C530044N13Rik protein	EDL96189.1
similar to CG9752-PA	EDL93911.1
similar to CG14903-PA (predicted)	EDM03030.1
similar to DNA segment, Chr 10, ERATO Doi 214, expressed (predicted)	EDL97255.1 (+1)
similar to Delta-sarcoglycan (SG-delta) (35 kDa dystrophin-associated glycoprotein) (35DAG), isoform CRA_a	EDM04189.1
similar to FLJ20699 protein (predicted), isoform CRA_a	EDM15567.1 (+1)
similar to HCDI protein (predicted), isoform CRA_c	EDM14292.1 (+1)
similar to Hypothetical protein MGC18716, isoform CRA_a	EDM05524.1
similar to Laminin alpha-4 chain precursor (predicted), isoform CRA_d	EDL87803.1
similar to NADP+-specific isocitrate dehydrogenase, isoform CRA_b	EDM08608.1
similar to PRO1853 homolog, isoform CRA_a	EDM02800.1 (+1)
similar to RIKEN cDNA 0610037L13, isoform CRA_c	EDL90421.1 (+1)
similar to RIKEN cDNA 0610042E07, isoform CRA_b	EDL75867.1 (+1)
similar to RIKEN cDNA 1500009M05 (predicted)	EDL82257.1
similar to RIKEN cDNA 1700012G19 gene (predicted)	EDM03833.1
similar to RIKEN cDNA 1700052N19, isoform CRA_b	EDL92862.1
similar to RIKEN cDNA 2310005N03 gene	EDL94799.1
similar to RIKEN cDNA 2310039E09 (predicted)	EDL78187.1
similar to RIKEN cDNA 2310042D19	EDL81368.1
similar to RIKEN cDNA 2410005O16	EDL98497.1 (+1)
similar to RIKEN cDNA 2410166I05, isoform CRA_c	EDL80732.1 (+1)
similar to RIKEN cDNA 2610022G08, isoform CRA_a	EDL88035.1 (+1)
similar to RIKEN cDNA 2700085E05, isoform CRA_b	EDM05257.1
similar to RNA-binding protein Musashi2-S (predicted), isoform CRA_a	EDM05636.1 (+2)
similar to Tescalcin (predicted), isoform CRA_b	EDM13814.1
similar to Vacuolar protein sorting 26 homolog (VPS26 protein homolog), isoform CRA_a	EDL83337.1
similar to acyl-CoA thioesterase, isoform CRA_b	EDL96101.1
similar to alcohol dehydrogenase PAN2 (predicted)	EDM03092.1
similar to aortic preferentially expressed gene 1, isoform CRA_a	EDL75436.1
similar to cullin 4A (predicted), isoform CRA_b	EDM08876.1 (+1)
similar to hypothetical protein (predicted)	EDM12731.1 (+2)
similar to hypothetical protein D930047P17 (predicted)	EDL77762.1
similar to hypothetical protein FLJ30294 (predicted)	EDL99163.1
similar to hypothetical protein MGC2744, isoform CRA_a	EDM06118.1
similar to hypothetical protein MGC52110 (predicted)	EDL99240.1
similar to lipid droplet associated protein	EDL83657.1
similar to magnesium-dependent phosphatase-1 (predicted), isoform CRA_b	EDM14260.1 (+3)
similar to synaptopodin 2-like (predicted), isoform CRA_b	EDL86239.1 (+1)
similar to tripartite motif protein 50 (predicted)	EDM17199.1
similar to tropomyosin 1, embryonic fibroblast - rat, isoform CRA_c	EDL98750.1
small glutamine-rich tetratricopeptide repeat (TPR)-containing, alpha, isoform CRA_a	EDL89203.1 (+1)
small inducible cytokine subfamily E, member 1	EDL82221.1
sodium-hydrogen exchanger 3 regulatory factor 2	AAK97088.1 (+1)
sodium/potassium-transporting ATPase subunit alpha-1 precursor	NP_036636.1
solute carrier family 25 (mitochondrial carnitine/acylcarnitine translocase), member 20, isoform CRA_a	EDL77151.1
solute carrier family 25 (mitochondrial carrier; adenine nucleotide translocator), member 3, isoform CRA_b	EDM16944.1
solute carrier family 25 (mitochondrial carrier; adenine nucleotide translocator), member 4, isoform CRA_a	EDL78880.1 (+1)
sorcin	NP_001121662.1 (+1)
sorting and assembly machinery component 50 homolog (S. cerevisiae)	EDM15607.1
sorting nexin 6 (predicted)	EDM03414.1
splicing factor, proline- and glutamine-rich	NP_001020442.1
statin-related protein	AAA41967.1 (+1)
stress activated protein kinase	AAA42108.1 (+4)
stress-70 protein, mitochondrial	NP_001094128.2
stress-induced phosphoprotein 1, isoform CRA_a	EDM12662.1
succinate dehydrogenase complex, subunit A, flavoprotein (Fp)	EDL87684.1
succinate dehydrogenase complex, subunit B, iron sulfur (Ip) (predicted), isoform CRA_d	EDL80954.1
succinate dehydrogenase complex, subunit C, integral membrane protein, isoform CRA_b	EDL94595.1 (+2)
succinate--CoA ligase [ADP/GDP-forming] subunit alpha, mitochondrial precursor	NP_446204.2
sulfated glycoprotein precursor	AAA42136.1 (+7)
superoxide dismutase 2, mitochondrial	EDL83700.1
sushi domain containing 2 (predicted), isoform CRA_b	EDL97197.1
synaptopodin-2	NP_001178892.1 (+1)
synaptosomal-associated protein 23	EDL79953.1 (+1)
syncoilin (predicted)	EDL80532.1 (+2)
syntaxin 13	AAC18967.1 (+3)
target of Myb protein 1	NP_001008366.1 (+1)
taxilin beta (predicted)	EDL93762.1 (+1)
tensin-1	NP_001178739.1
thimet oligopeptidase 1, isoform CRA_a	EDL89199.1 (+1)
thioesterase superfamily member 2 (predicted)	EDL86500.1
thioredoxin 1	EDL91664.1
thioredoxin 2, isoform CRA_b	EDM15902.1
thioredoxin domain containing 13	EDL80286.1
thioredoxin reductase 2, isoform CRA_a	EDL77943.1 (+1)
thioredoxin-like 1, isoform CRA_c	EDM14658.1 (+1)
thioredoxin-like 2, isoform CRA_b	EDM11817.1
thioredoxin-like 5 (predicted), isoform CRA_b	EDM05095.1
thioredoxin-related transmembrane protein 2 precursor	NP_001007644.1
thrombospondin-1 precursor	NP_001013080.1
thymoma viral proto-oncogene 2, isoform CRA_a	EDM07941.1 (+2)
thymopoietin, isoform CRA_b	EDM16940.1
toll interacting protein (predicted), isoform CRA_a	EDM12107.1
transaldolase	AAG43169.1 (+2)
transcription factor A, mitochondrial, isoform CRA_a	EDL97257.1 (+1)
transgelin 2, isoform CRA_b	EDL94718.1 (+1)
transketolase, isoform CRA_a	EDL88991.1 (+3)
translocase of inner mitochondrial membrane 8 homolog a (yeast)	EDM07024.1
translocase of outer mitochondrial membrane 22 homolog (yeast)	EDM15790.1
translocator of inner mitochondrial membrane 44, isoform CRA_b	EDL74999.1 (+1)
transmembrane 9 superfamily protein member 4, isoform CRA_a	EDL86013.1 (+2)
transmembrane protein 38a (predicted), isoform CRA_b	EDL90853.1 (+1)
transmembrane protein 65	NP_001094465.1
tripartite motif-containing 54	EDM02931.1
tropomyosin 1, alpha, isoform CRA_b	EDL84232.1
tropomyosin 1, alpha, isoform CRA_g	EDL84237.1
tropomyosin 4	EDL90830.1
troponin C, slow skeletal and cardiac muscles	NP_001029277.1
troponin I, cardiac muscle	NP_058840.1
tryptophan--tRNA ligase, cytoplasmic	NP_001013188.2 (+1)
tubulin alpha-1B chain	NP_001037735.1
tubulin alpha-8 chain	NP_001019510.1
tubulin, alpha 4, isoform CRA_a	EDL75407.1 (+1)
tubulin, beta 5	EDL86739.1
tubulin, beta 6	EDM14728.1
tumor protein D52-like 2, isoform CRA_d	EDL88711.1 (+6)
tyrosine 3-monooxygenase/tryptophan 5-monooxygenase activation protein, beta polypeptide, isoform CRA_b	EDL96555.1
tyrosine 3-monooxygenase/tryptophan 5-monooxygenase activation protein, epsilon polypeptide, isoform CRA_b	EDM05239.1
tyrosine 3-monooxygenase/tryptophan 5-monooxygenase activation protein, eta polypeptide, isoform CRA_b	EDM00136.1
tyrosine 3-monooxygenase/tryptophan 5-monooxygenase activation protein, theta polypeptide	EDM03173.1
ubc2e ubiquitin conjugating enzyme, isoform CRA_a	EDL76278.1
ubiquilin 1, isoform CRA_a	EDL93918.1 (+1)
ubiquinol cytochrome c reductase core protein 2, isoform CRA_c	EDM17618.1
ubiquinol-cytochrome c reductase core protein 1, isoform CRA_a	EDL77131.1
ubiquinol-cytochrome c reductase hinge protein	EDL90294.1
ubiquinol-cytochrome c reductase, Rieske iron-sulfur polypeptide 1, isoform CRA_b	EDL98372.1
ubiquitin carboxyl-terminal hydrolase 47	NP_001101012.2 (+3)
ubiquitin specific protease 5 (isopeptidase T) (predicted)	EDM01922.1 (+1)
ubiquitin specific protease 7 (herpes virus-associated)	EDL96238.1 (+5)
ubiquitin-activating enzyme E1-domain containing 1, isoform CRA_a	EDL77365.1
ubiquitin-conjugating enzyme E2 L3 isoform 2	NP_001316065.1
ubiquitin-conjugating enzyme E2M (UBC12 homolog, yeast) (predicted), isoform CRA_a	EDL75755.1
ubiquitin-conjugating enzyme E2N	EDM16856.1
ubiquitin-fold modifier 1 precursor	NP_001119552.1
uncharacterized protein LOC315963	NP_001041356.1
unknown protein (mitochondrion)	AAD15023.1 (+8)
unnamed protein product	CAA24532.1
unnamed protein product	CBN61324.1
unnamed protein product	CAA29308.1
unnamed protein product	CAA26675.1 (+1)
unnamed protein product	CBU93412.1 (+3)
unnamed protein product	CBV21277.1
unnamed protein product	CAA37791.1 (+2)
unnamed protein product	CBU84658.1 (+1)
unnamed protein product	CBU85598.1 (+1)
unnamed protein product	CAA31901.1
unnamed protein product	CAA37176.1
unnamed protein product	CAA37519.1 (+2)
unnamed protein product, partial	CAA37654.1 (+1)
unnamed protein product, partial	CAA43061.1 (+2)
upstream of NRAS, isoform CRA_a	EDL85499.1 (+3)
v-crk sarcoma virus CT10 oncogene homolog (avian)	EDM05237.1
vacuolar protein sorting 26 (yeast), isoform CRA_a	EDL92973.1 (+4)
vacuolar protein sorting 29 (S. pombe) (predicted)	EDM13693.1 (+1)
vacuolar protein sorting 35 (mapped), isoform CRA_b	EDL87476.1
valacyclovir hydrolase precursor	NP_001032283.1
valosin-containing protein, isoform CRA_b	EDL98717.1
vanin 1	EDL87746.1
vesicle docking protein	EDL88606.1 (+1)
vesicle transport protein SEC20	NP_543173.1
vesicle-associated membrane protein 2, isoform CRA_a	EDM04840.1 (+2)
vesicle-associated membrane protein, associated protein B and C	EDL85103.1
vesicle-associated membrane protein, associated protein a, isoform CRA_b	EDL91819.1
villin 2	EDL83712.1
vimentin, isoform CRA_b	EDL78721.1 (+1)
vinculin (predicted), isoform CRA_a	EDL86257.1 (+2)
vitronectin, isoform CRA_b	EDM05359.1
voltage dependent anion channel, partial	AAD22723.1 (+1)
voltage-dependent calcium channel subunit alpha-2/delta-1 isoform 3 precursor	NP_001104317.1 (+1)
water channel	AAB46624.1 (+3)
xaa-Pro dipeptidase	NP_001009641.1
zero beta-globin, partial	AAC60699.1 (+1)
zinc binding alcohol dehydrogenase, domain containing 2 (predicted)	EDL75192.1
